# Supplementary material for: C. elegans genome-wide analysis reveals DNA repair pathways that act cooperatively to preserve genome integrity upon ionizing radiation
Source: PLoS One. 2021 Oct 6;16(10):e0258269. doi: 10.1371/journal.pone.0258269 (PMC8494335; doi:10.1371/journal.pone.0258269)
Supplement: S1 Table — Details of C. elegans strains used in and sequencing samples of this study. For sample description unless stated otherwise primary whole genome sequencing data were deposited (Filtered VCF files) in Volkova, Meier et al., Nat Commun. 2020 (Supplementary Data 6 file collection) [1]. (XLSX) [file pone.0258269.s001.xlsx]

## Sheet: Strains_and_alleles
Strain	Gene	Allele	Genomic location	Mutation	Mutation type	Human ortholog	DNA damage response pathway	Additional info
			(Wormbase vers. WS268,			(function/activity)
			# this study)
TG1813	wild-type	-	-	-	-	-	-	N2 reference		BER	Base excision repair
TG4198	agt-1	gk563117	IV:13369361	C>T	point mutation	MGMT	DR			CLR	Crosslink repair
TG4199	agt-2	tm6462	II:5372033..5372401	369 bp	deletion	(alkylguanine DNA alkyltransferase)	DR?			DR	Direct damage reversal
TG3296	apn-1	cxTi10435	II:8048817..8048817 (#)	insertion	Mos transposon insertion	(apurinic/apyrimidinic endonuclease)	BER			DS	Damage sensing / checkpoint
TG2514	brc-1*	tm1145*	III:3861888..3862558	669 bp	deletion	BRCA1	DSBR - HR	* contains additional undescribed deletion in brd-1		DSBR	Double-strand break repair
TG3300	brd-1	gk297	III:6888360..6888743	384 bp	deletion	BARD1	DSBR - HR				HR	homologous recombination
TG3973	bub-3	gt2000	II:13727714..13727714 (#)	C>T	point mutation	BUB3	Spindle assembly checkpoint				NHEJ	non-homologous end-joining
TG3972	"	ok3437	II:13727485..13727819	335 bp	deletion	"	Spindle assembly checkpoint				MMEJ	microhomology mediated end-joining
TG2030	ced-4	n1162	III:4852562..4852562	C>T	point mutation	APAF1	DS			MMR	Mismatch repair
TG1814	cep-1	lg12501	I:8327197..8328410 (#)	1213 bp	deletion	p53	DS			NER	Nucleotide excision repair
TG2150	csb-1	ok2335	X:15862559..15864178	1620 bp	deletion	ERCC6	NER				GG-NER	global genome NER
TG2688	dog-1	gk10	I:15020324..15022353	2030 bp	deletion	FANCJ	CLR				TC-NER	transcription coupled NER
TG1761	exo-1	tm1842	III:13423683..13426202	559 bp	deletion	EXO1	MMR + DSBR			TLS	Translesion synthesis
TG2931	exo-3	ok3539	I:11908374..11908970 (#)	596 bp	deletion	APEX1	BER			TR	Telomere replication
TG2229	fan-1	tm423	IV:6550140..6550550	411 bp	deletion	FAN1	CLR
TG1794	fcd-2	tm1298	IV:15032211..15032447	237 bp	deletion	FANCD2	CLR
TG3525	fnci-1	tm3081	I:6750926..6751802	879 bp	deletion	FANCI	CLR
TG3527	fncm-1	tm3148	I:5190288..5190797	510 bp	deletion	FANCM	CLR
TG1792	helq-1	tm2134	III:584726..585071	346 bp deletion	deletion	HELQ	CLR	previous gene name: hel-308
TG2426	him-6	ok412	IV:12491122..12492807	1686 bp	deletion (del within duplication (#))	BLM	Helicase / RecQ family
TG1796	lig-4	ok716	III:7522721..7524262	1542 bp	deletion	LIG4	DSBR - NHEJ
TG2369	mlh-1	ok1917	III:13509535..13510634	1100 bp	deletion	MLH1	MMR
TG1809	mrt-2	e2663	III:11747433..11747433	G>A	point mutation	RAD1	TR
TG2148	mus-81	tm1937	I:4264898..4266089	1192 bp	deletion	MUS81	DSBR + CLR
TG3302	ndx-4	ok1003	I:13792626..13793410	785 bp + AAAA	deletion + insertion	NUDT2	BER
TG2930	parp-1	ok988	I:2923535..2924541	1007 bp + 40 bp	deletion + insertion	PARP1	BER	previous gene name: pme-1
TG2929	parp-2	ok344	II:9593413..9594988	1576 bp	deletion (del within duplication (#))	PARP2	BER	previous gene name: pme-2
TG2520	pole-4	tm4613	II:14968615..14969321	707 bp + 20 bp	deletion + insertion	POLE4	Replicative polymerase
TG2684	polh-1	ok3317	III:1949310..1949865 (#)	556 bp	deletion	POLH	TLS
TG2686	"	lf31	III:1949146..1949146	C>T	point mutation	"	TLS
TG2840	polk-1	lf29	III:8627544..8627544	G>A	point mutation	POLK	TLS
TG2228	polq-1	tm2026	III:5796555..5797466	912 bp	deletion	POLQ, some POLN homology	DSBR - MMEJ
TG3306	rad-51	gt3306	IV:10282426..10282426 (#)	C>T	point mutation	RAD51	DSBR - HR
TG3308	rad-54.B	gt3308	IV:16956998..16956998 (#)	G>A	point mutation	RAD54B	DSBR - HR
VC20529 (3x bc)	"	gk340656	IV:16953960..16953960	C>T	point mutation	"	DSBR - HR
TG1623	rcq-5	ok660	III:4055071..4056369	1299 bp	deletion	REQ5	Helicase / ReQ family
TG2978	rev-1	gk924750	II:7903081..7903081	C>T	point mutation (P600L)	REV1	TLS
TG3880	rev-3	gk919715	III:5778506..5778506	G>A	point mutation, Q to ochre stop	REV3L	TLS
TG3299	rfs-1	ok1372	III:8226553..8227823 (#)	1270 bp	deletion (del within duplication (#))	RAD51D (RAD51 paralog)	DSBR - HR
TG4368	rif-1	gk636354	IV:17460913..17460913	G>A	point mutation, ochre stop	RIF1	replication, telomere, DNA repair?
TG2519	rip-1	tm2948	III:10257746..10258413	668 bp	deletion	(RFS-1 interacting protein)	DSBR - HR
TG3974	san-1	ok1580	I:6407947..6408938	992 bp del	deletion	BUB1B	Spindle assembly checkpoint
TG2154	slx-1	tm2644	I:5185146..5185352	207 bp	deletion	SLX1	DSBR, CLR
	smc-6	ok3294	II:11579498..11580328 (#)	800 bp deletion	deletion	SMC6	DSBR
TG2932	tdpo-1	gk889420	IV:1960798..1960798	T>A	point mutation, Y to ochre stop	TDP1	BER
TG1790	ung-1	tm2862	III:11973279..11973571	293 bp	deletion	UNG	BER
TG4233	wrn-1	gk99	II:6554817..6555012	196 bp	deletion	WRN	Helicase / ReQ family
TG2146	xpa-1	ok698	I:7160088..7161000	913 bp	deletion	XPA	NER
TG2226	xpc-1	tm3886	IV:1994043..1994516	474 bp + 24 bp	deletion + insertion	XPC	NER (GG-NER)
TG2227	xpf-1	tm2842	II:11696824..11697166	343 bp	deletion	XPF	NER

## Sheet: Sample_description
Sample	ENA.accession	Genotype	Generation	Replicate	Mutagen	Normal	Mutagen Conc.	Comments	Reference				Vocabulary:
CD0032a	ERS087055	N2	1	1	Cisplatin		0		Meier et al., 2014				N2 - wild-type
CD0032c	ERS083735	N2	1	2	Cisplatin		0		Meier et al., 2014
CD0032d	ERS083736	N2	1	3	Cisplatin		0		Meier et al., 2014				Mutagen		Unit
CD0040a	ERS083746	fcd-2	1	1	Cisplatin		0		Meier et al., 2014				Radiation (Cs-137 source)		Gray (Gy)
CD0040c	ERS083747	fcd-2	1	2	Cisplatin		0		Meier et al., 2014				UV (UV-B rays)		Joule (J/m2)
CD0040d	ERS083748	fcd-2	1	3	Cisplatin		0		Meier et al., 2014				Cisplatin		µM
CD0046a	ERS083764	xpf-1	1	1	Cisplatin		0		Meier et al., 2014
CD0046c	ERS083765	xpf-1	1	2	Cisplatin		0		Meier et al., 2014
CD0046d	ERS083766	xpf-1	1	3	Cisplatin		0		Meier et al., 2014
CD0047c	ERS083768	N2	1	2	Cisplatin		10		Meier et al., 2014
CD0047d	ERS088853	N2	1	3	Cisplatin		10		Meier et al., 2014
CD0049a	ERS088857	fcd-2	1	1	Cisplatin		10		Meier et al., 2014
CD0049c	ERS088858	fcd-2	1	2	Cisplatin		10		Meier et al., 2014
CD0049d	ERS088859	fcd-2	1	3	Cisplatin		10	sample with DNVs	Meier et al., 2014
CD0055a	ERS154320	xpf-1	1	1	Cisplatin		10	sample with DNVs	Meier et al., 2014
CD0055c	ERS088874	xpf-1	1	2	Cisplatin		10		Meier et al., 2014
CD0055d	ERS088875	xpf-1	1	3	Cisplatin		10	sample with DNVs	Meier et al., 2014
CD0056a	ERS088876	N2	1	1	Cisplatin		50		Meier et al., 2014
CD0056c	ERS088877	N2	1	2	Cisplatin		50		Meier et al., 2014
CD0056d	ERS088878	N2	1	3	Cisplatin		50		Meier et al., 2014
CD0058a	ERS088882	fcd-2	1	1	Cisplatin		50		Meier et al., 2014
CD0058c	ERS088883	fcd-2	1	2	Cisplatin		50		Meier et al., 2014
CD0058d	ERS088884	fcd-2	1	3	Cisplatin		50	sample with DNVs	Meier et al., 2014
CD0064a	ERS088900	xpf-1	1	1	Cisplatin		50	sample with DNVs	Meier et al., 2014
CD0064c	ERS088901	xpf-1	1	2	Cisplatin		50	sample with DNVs	Meier et al., 2014
CD0064d	ERS141257	xpf-1	1	3	Cisplatin		50	sample with DNVs	Meier et al., 2014
CD0106a	ERS240874	N2	1	1	Radiation		0
CD0106c	ERS240875	N2	1	2	Radiation		0
CD0106d	ERS240876	N2	1	3	Radiation		0
CD0107a	ERS240877	lig-4	1	1	Radiation		0
CD0107c	ERS240878	lig-4	1	2	Radiation		0
CD0107d	ERS240879	lig-4	1	3	Radiation		0
CD0108a	ERS240880	brc-1	1	2	Radiation		0
CD0108c	ERS240881	brc-1	1	1	Radiation		0
CD0108d	ERS240882	brc-1	1	3	Radiation		0
CD0110a	ERS240886	N2	1	1	Radiation		20
CD0110c	ERS240887	N2	1	2	Radiation		20
CD0110d	ERS240888	N2	1	3	Radiation		20
CD0111a	ERS240889	lig-4	1	1	Radiation		20
CD0111c	ERS240890	lig-4	1	2	Radiation		20
CD0111d	ERS240891	lig-4	1	3	Radiation		20
CD0112c	ERS240893	brc-1	1	1	Radiation		20
CD0112d	ERS240894	brc-1	1	2	Radiation		20
CD0114a	ERS240898	lig-4	1	1	Radiation		40
CD0114c	ERS240899	lig-4	1	2	Radiation		40
CD0114d	ERS240900	lig-4	1	3	Radiation		40
CD0115a	ERS240901	brc-1	1	1	Radiation		40
CD0115c	ERS240902	brc-1	1	2	Radiation		40
CD0115d	ERS240903	brc-1	1	3	Radiation		40
CD0117a	ERS240907	N2	1	1	Radiation		80
CD0117c	ERS240908	N2	1	2	Radiation		80
CD0117d	ERS240909	N2	1	3	Radiation		80
CD0118a	ERS240910	lig-4	1	1	Radiation		80
CD0118c	ERS240911	lig-4	1	2	Radiation		80
CD0118d	ERS240912	lig-4	1	3	Radiation		80
CD0119a	ERS240913	brc-1	1	1	Radiation		80
CD0119c	ERS240914	brc-1	1	2	Radiation		80
CD0119d	ERS240915	brc-1	1	3	Radiation		80
CD0145a	ERS392086	N2	1	1	Cisplatin		0
CD0145c	ERS392087	N2	1	2	Cisplatin		0
CD0145d	ERS392088	N2	1	3	Cisplatin		0
CD0146a	ERS392089	N2	1	1	Cisplatin		10
CD0146c	ERS392090	N2	1	2	Cisplatin		10
CD0146d	ERS392091	N2	1	3	Cisplatin		10
CD0147a	ERS392092	N2	1	1	Cisplatin		50
CD0147c	ERS392093	N2	1	2	Cisplatin		50
CD0147d	ERS392094	N2	1	3	Cisplatin		50
CD0148a	ERS392095	N2	1	1	Cisplatin		100
CD0148c	ERS392096	N2	1	2	Cisplatin		100	sample with DNVs
CD0148d	ERS392097	N2	1	3	Cisplatin		100
CD0149a	ERS392098	xpc-1	1	1	Cisplatin		0
CD0149c	ERS392099	xpc-1	1	2	Cisplatin		0
CD0149d	ERS392100	xpc-1	1	3	Cisplatin		0
CD0150a	ERS392101	xpc-1	1	1	Cisplatin		10	sample with DNVs
CD0150c	ERS392102	xpc-1	1	2	Cisplatin		10
CD0150d	ERS392103	xpc-1	1	3	Cisplatin		10
CD0151a	ERS392104	xpc-1	1	1	Cisplatin		50	sample with DNVs
CD0151c	ERS392105	xpc-1	1	2	Cisplatin		50
CD0151d	ERS392106	xpc-1	1	3	Cisplatin		50	sample with DNVs
CD0152a	ERS392107	xpc-1	1	1	Cisplatin		100	sample with DNVs
CD0152c	ERS392108	xpc-1	1	2	Cisplatin		100	sample with DNVs
CD0152d	ERS392109	xpc-1	1	3	Cisplatin		100	sample with DNVs
CD0153a	ERS392110	csb-1	1	1	Cisplatin		0
CD0153c	ERS392111	csb-1	1	2	Cisplatin		0
CD0153d	ERS392112	csb-1	1	3	Cisplatin		0
CD0154a	ERS392113	csb-1	1	1	Cisplatin		10
CD0154c	ERS392114	csb-1	1	2	Cisplatin		10
CD0154d	ERS392115	csb-1	1	3	Cisplatin		10
CD0155a	ERS392116	csb-1	1	1	Cisplatin		50
CD0155c	ERS392117	csb-1	1	2	Cisplatin		50
CD0155d	ERS392118	csb-1	1	3	Cisplatin		50
CD0156a	ERS392119	csb-1	1	1	Cisplatin		100
CD0156c	ERS392120	csb-1	1	2	Cisplatin		100
CD0156d	ERS392121	csb-1	1	3	Cisplatin		100
CD0157a	ERS392122	xpf-1	1	1	Cisplatin		0
CD0157c	ERS392123	xpf-1	1	3	Cisplatin		0
CD0158a	ERS392124	xpf-1	1	1	Cisplatin		10	sample with DNVs
CD0158c	ERS392125	xpf-1	1	2	Cisplatin		10	sample with DNVs
CD0159a	ERS392126	xpf-1	1	1	Cisplatin		50	sample with DNVs
CD0159c	ERS392127	xpf-1	1	2	Cisplatin		50	sample with DNVs
CD0159d	ERS392128	xpf-1	1	3	Cisplatin		50	sample with DNVs
CD0160a	ERS392129	xpf-1	1	1	Cisplatin		100	sample with DNVs
CD0160c	ERS392130	xpf-1	1	3	Cisplatin		100	sample with DNVs
CD0161a	ERS392131	fcd-2	1	1	Cisplatin		0
CD0161c	ERS392132	fcd-2	1	2	Cisplatin		0	sample with DNVs
CD0161d	ERS392133	fcd-2	1	3	Cisplatin		0
CD0162a	ERS392134	fcd-2	1	1	Cisplatin		10
CD0162c	ERS392135	fcd-2	1	2	Cisplatin		10
CD0163a	ERS392137	fcd-2	1	1	Cisplatin		50	sample with DNVs
CD0163c	ERS392138	fcd-2	1	2	Cisplatin		50
CD0163d	ERS392139	fcd-2	1	3	Cisplatin		50
CD0164a	ERS392140	fcd-2	1	1	Cisplatin		100
CD0164c	ERS392141	fcd-2	1	2	Cisplatin		100
CD0164d	ERS392142	fcd-2	1	3	Cisplatin		100	sample with DNVs
CD0261a	ERS607815	N2	1	1	Radiation		0
CD0261c	ERS607816	N2	1	2	Radiation		0
CD0261d	ERS607818	N2	1	3	Radiation		0
CD0262a	ERS607820	N2	1	1	Radiation		40
CD0262c	ERS607822	N2	1	3	Radiation		40
CD0263a	ERS607824	N2	1	1	Radiation		80
CD0263c	ERS607827	N2	1	2	Radiation		80
CD0263d	ERS607829	N2	1	3	Radiation		80
CD0264a	ERS607831	agt-1	1	1	Radiation		0
CD0264c	ERS607833	agt-1	1	2	Radiation		0
CD0264d	ERS607835	agt-1	1	3	Radiation		0
CD0265a	ERS607837	agt-1	1	1	Radiation		40
CD0265c	ERS607840	agt-1	1	2	Radiation		40
CD0265d	ERS607842	agt-1	1	3	Radiation		40
CD0266a	ERS607844	agt-1	1	1	Radiation		80
CD0266c	ERS607845	agt-1	1	2	Radiation		80
CD0266d	ERS607847	agt-1	1	3	Radiation		80
CD0267a	ERS607849	agt-2	1	1	Radiation		0
CD0267c	ERS607851	agt-2	1	2	Radiation		0
CD0267d	ERS607853	agt-2	1	3	Radiation		0
CD0268a	ERS607855	agt-2	1	1	Radiation		40
CD0268c	ERS607857	agt-2	1	2	Radiation		40
CD0268d	ERS607859	agt-2	1	3	Radiation		40
CD0269a	ERS607862	agt-2	1	1	Radiation		80
CD0269c	ERS607864	agt-2	1	2	Radiation		80
CD0269d	ERS607866	agt-2	1	3	Radiation		80
CD0270a	ERS607868	apn-1	1	1	Radiation		0
CD0270c	ERS607870	apn-1	1	2	Radiation		0
CD0270d	ERS607872	apn-1	1	3	Radiation		0
CD0271a	ERS607874	apn-1	1	1	Radiation		40
CD0271c	ERS607876	apn-1	1	2	Radiation		40
CD0271d	ERS607878	apn-1	1	3	Radiation		40
CD0272a	ERS607880	apn-1	1	1	Radiation		80
CD0272c	ERS607882	apn-1	1	2	Radiation		80
CD0272d	ERS607884	apn-1	1	3	Radiation		80
CD0273a	ERS607886	brc-1	1	1	Radiation		0
CD0273c	ERS607889	brc-1	1	2	Radiation		0
CD0273d	ERS607891	brc-1	1	3	Radiation		0
CD0274a	ERS607893	brc-1	1	1	Radiation		40
CD0274c	ERS607895	brc-1	1	2	Radiation		40
CD0274d	ERS607897	brc-1	1	3	Radiation		40
CD0275a	ERS607899	brd-1	1	1	Radiation		0
CD0275c	ERS607901	brd-1	1	2	Radiation		0
CD0275d	ERS607903	brd-1	1	3	Radiation		0
CD0276a	ERS607905	brd-1	1	1	Radiation		40
CD0276c	ERS607907	brd-1	1	2	Radiation		40
CD0276d	ERS607909	brd-1	1	3	Radiation		40
CD0277a	ERS607911	ced-4	1	1	Radiation		0
CD0277c	ERS607913	ced-4	1	2	Radiation		0
CD0277d	ERS607915	ced-4	1	3	Radiation		0
CD0278a	ERS607917	ced-4	1	1	Radiation		40
CD0278c	ERS607919	ced-4	1	2	Radiation		40
CD0278d	ERS607921	ced-4	1	3	Radiation		40
CD0279a	ERS607923	ced-4	1	2	Radiation		80
CD0279c	ERS607925	ced-4	1	3	Radiation		80
CD0279d	ERS607927	ced-4	1	3	Radiation		80
CD0280a	ERS607929	cep-1	1	1	Radiation		0
CD0280c	ERS607931	cep-1	1	2	Radiation		0
CD0280d	ERS607933	cep-1	1	3	Radiation		0
CD0281a	ERS607935	cep-1	1	1	Radiation		40
CD0282a	ERS607937	cep-1	1	2	Radiation		80
CD0282c	ERS607939	cep-1	1	3	Radiation		80
CD0283a	ERS607941	csb-1	1	1	Radiation		0
CD0283c	ERS607943	csb-1	1	2	Radiation		0
CD0283d	ERS607945	csb-1	1	3	Radiation		0
CD0284a	ERS607947	csb-1	1	1	Radiation		40
CD0284c	ERS607949	csb-1	1	2	Radiation		40
CD0285a	ERS607951	csb-1	1	1	Radiation		80
CD0285c	ERS607953	csb-1	1	2	Radiation		80
CD0285d	ERS607955	csb-1	1	3	Radiation		80
CD0286a	ERS607957	dog-1	1	1	Radiation		0
CD0286c	ERS607959	dog-1	1	2	Radiation		0
CD0286d	ERS607961	dog-1	1	3	Radiation		0
CD0287a	ERS607963	dog-1	1	1	Radiation		40
CD0287c	ERS607964	dog-1	1	2	Radiation		40
CD0287d	ERS607966	dog-1	1	3	Radiation		40
CD0288a	ERS607968	dog-1	1	1	Radiation		80
CD0288c	ERS607970	dog-1	1	2	Radiation		80
CD0288d	ERS607972	dog-1	1	3	Radiation		80
CD0289a	ERS607974	exo-3	1	1	Radiation		0
CD0289c	ERS607976	exo-3	1	2	Radiation		0
CD0289d	ERS607978	exo-3	1	3	Radiation		0
CD0290a	ERS607980	exo-3	1	1	Radiation		40
CD0290c	ERS607982	exo-3	1	2	Radiation		40
CD0291a	ERS607984	exo-3	1	2	Radiation		80
CD0291c	ERS607986	exo-3	1	3	Radiation		80
CD0292a	ERS607988	fan-1	1	1	Radiation		0
CD0292c	ERS607989	fan-1	1	2	Radiation		0
CD0292d	ERS607991	fan-1	1	3	Radiation		0
CD0293a	ERS607993	fan-1	1	1	Radiation		40
CD0293c	ERS607995	fan-1	1	2	Radiation		40
CD0293d	ERS607997	fan-1	1	3	Radiation		40
CD0294a	ERS607999	fan-1	1	1	Radiation		80
CD0294c	ERS608001	fan-1	1	1	Radiation		80
CD0296a	ERS607819	polq-1	1	1	Radiation		0
CD0296c	ERS607821	polq-1	1	2	Radiation		0
CD0296d	ERS607823	polq-1	1	3	Radiation		0
CD0297a	ERS607825	polq-1	1	1	Radiation		40
CD0297c	ERS607826	polq-1	1	2	Radiation		40
CD0297d	ERS607828	polq-1	1	3	Radiation		40
CD0307a	ERS607879	rcq-5	1	1	Radiation		0
CD0307c	ERS607881	rcq-5	1	2	Radiation		0
CD0307d	ERS607883	rcq-5	1	3	Radiation		0
CD0308a	ERS607885	rcq-5	1	1	Radiation		40
CD0308c	ERS607887	rcq-5	1	2	Radiation		40
CD0308d	ERS607888	rcq-5	1	3	Radiation		40
CD0309a	ERS607890	rcq-5	1	1	Radiation		80
CD0309c	ERS607892	rcq-5	1	2	Radiation		80
CD0309d	ERS607894	rcq-5	1	3	Radiation		80
CD0310a	ERS607896	rev-1	1	1	Radiation		0
CD0310c	ERS607898	rev-1	1	2	Radiation		0
CD0310d	ERS607900	rev-1	1	3	Radiation		0
CD0311a	ERS607902	rev-1	1	1	Radiation		40
CD0311c	ERS607904	rev-1	1	2	Radiation		40
CD0311d	ERS607906	rev-1	1	3	Radiation		40
CD0312a	ERS607908	rev-1	1	2	Radiation		80
CD0312c	ERS607910	rev-1	1	2	Radiation		80
CD0312d	ERS607912	rev-1	1	3	Radiation		80
CD0313a	ERS607914	rfs-1	1	1	Radiation		0
CD0313c	ERS607916	rfs-1	1	2	Radiation		0
CD0313d	ERS607918	rfs-1	1	3	Radiation		0
CD0314a	ERS607920	rfs-1	1	2	Radiation		40
CD0314c	ERS607922	rfs-1	1	3	Radiation		40
CD0315a	ERS607924	rfs-1	1	2	Radiation		80
CD0315c	ERS607926	rfs-1	1	3	Radiation		80
CD0316a	ERS607928	rip-1	1	1	Radiation		0
CD0316c	ERS607930	rip-1	1	2	Radiation		0
CD0316d	ERS607932	rip-1	1	3	Radiation		0
CD0317a	ERS607934	rip-1	1	1	Radiation		40
CD0317c	ERS607936	rip-1	1	2	Radiation		40
CD0317d	ERS607938	rip-1	1	3	Radiation		40
CD0318a	ERS607940	rip-1	1	1	Radiation		80
CD0318c	ERS607942	rip-1	1	2	Radiation		80
CD0318d	ERS607944	rip-1	1	3	Radiation		80
CD0319a	ERS607946	slx-1	1	1	Radiation		0
CD0319c	ERS607948	slx-1	1	2	Radiation		0
CD0319d	ERS607950	slx-1	1	3	Radiation		0
CD0320a	ERS607952	slx-1	1	1	Radiation		20
CD0320c	ERS607954	slx-1	1	2	Radiation		20
CD0320d	ERS607956	slx-1	1	3	Radiation		20
CD0321a	ERS607958	slx-1	1	1	Radiation		40
CD0321c	ERS607960	slx-1	1	1	Radiation		40
CD0321d	ERS607962	slx-1	1	2	Radiation		40
CD0322a	ERS607965	tdpo-1	1	1	Radiation		0
CD0322c	ERS607967	tdpo-1	1	2	Radiation		0
CD0322d	ERS607969	tdpo-1	1	3	Radiation		0
CD0323a	ERS607971	tdpo-1	1	1	Radiation		40
CD0323c	ERS607973	tdpo-1	1	3	Radiation		40
CD0324a	ERS607975	tdpo-1	1	1	Radiation		80
CD0324c	ERS607977	tdpo-1	1	3	Radiation		80
CD0325a	ERS607979	ung-1	1	1	Radiation		0
CD0325c	ERS607981	ung-1	1	2	Radiation		0
CD0325d	ERS607983	ung-1	1	3	Radiation		0
CD0326a	ERS607985	ung-1	1	1	Radiation		40
CD0326c	ERS607987	ung-1	1	2	Radiation		40
CD0326d	ERS607990	ung-1	1	3	Radiation		40
CD0327a	ERS607992	wrn-1	1	1	Radiation		0
CD0327c	ERS607994	wrn-1	1	2	Radiation		0
CD0327d	ERS607996	wrn-1	1	3	Radiation		0
CD0328a	ERS607998	wrn-1	1	1	Radiation		40
CD0328c	ERS608000	wrn-1	1	2	Radiation		40
CD0328d	ERS608002	wrn-1	1	3	Radiation		40
CD0329a	ERS608004	wrn-1	1	1	Radiation		80
CD0329c	ERS608006	wrn-1	1	2	Radiation		80
CD0329d	ERS607754	wrn-1	1	3	Radiation		80
CD0332a	ERS608013	fnci-1	1	1	Radiation		0
CD0332c	ERS608014	fnci-1	1	2	Radiation		0
CD0332d	ERS608015	fnci-1	1	3	Radiation		0
CD0333a	ERS608016	fnci-1	1	1	Radiation		40
CD0333c	ERS608017	fnci-1	1	2	Radiation		40
CD0334a	ERS608018	fnci-1	1	2	Radiation		80
CD0334d	ERS608020	fnci-1	1	3	Radiation		80
CD0337a	ERS608026	helq-1	1	1	Radiation		0
CD0337c	ERS608027	helq-1	1	2	Radiation		0
CD0337d	ERS608028	helq-1	1	3	Radiation		0
CD0338a	ERS608029	helq-1	1	1	Radiation		40
CD0338c	ERS608030	helq-1	1	2	Radiation		40
CD0338d	ERS608031	helq-1	1	3	Radiation		40
CD0339a	ERS608032	him-6	1	1	Radiation		0
CD0339c	ERS608033	him-6	1	2	Radiation		0
CD0339d	ERS608034	him-6	1	3	Radiation		0
CD0340a	ERS608035	him-6	1	1	Radiation		40
CD0340c	ERS608036	him-6	1	2	Radiation		40
CD0340d	ERS608037	him-6	1	3	Radiation		40
CD0341a	ERS608038	mlh-1	1	1	Radiation		0
CD0341c	ERS608039	mlh-1	1	2	Radiation		0
CD0341d	ERS608040	mlh-1	1	3	Radiation		0
CD0342a	ERS608041	mlh-1	1	1	Radiation		40
CD0342c	ERS608042	mlh-1	1	2	Radiation		40
CD0342d	ERS608043	mlh-1	1	3	Radiation		40
CD0343a	ERS608044	mlh-1	1	1	Radiation		80
CD0343c	ERS608045	mlh-1	1	2	Radiation		80
CD0343d	ERS608046	mlh-1	1	3	Radiation		80
CD0344a	ERS608047	mrt-2	1	1	Radiation		0
CD0344c	ERS608048	mrt-2	1	2	Radiation		0
CD0344d	ERS608049	mrt-2	1	3	Radiation		0
CD0345a	ERS608050	mrt-2	1	1	Radiation		40
CD0345c	ERS608051	mrt-2	1	2	Radiation		40
CD0345d	ERS608052	mrt-2	1	3	Radiation		40
CD0350a	ERS608060	ndx-4	1	1	Radiation		0
CD0350c	ERS608061	ndx-4	1	2	Radiation		0
CD0350d	ERS608062	ndx-4	1	3	Radiation		0
CD0351a	ERS608063	ndx-4	1	1	Radiation		40
CD0351c	ERS608064	ndx-4	1	2	Radiation		40
CD0352a	ERS608065	parp-1	1	1	Radiation		0
CD0352c	ERS608066	parp-1	1	2	Radiation		0
CD0352d	ERS608067	parp-1	1	3	Radiation		0
CD0353a	ERS608068	parp-1	1	1	Radiation		40
CD0353c	ERS608069	parp-1	1	2	Radiation		40
CD0353d	ERS608070	parp-1	1	3	Radiation		40
CD0354a	ERS608071	parp-1	1	1	Radiation		80
CD0354c	ERS608072	parp-1	1	1	Radiation		80
CD0354d	ERS608073	parp-1	1	2	Radiation		80
CD0355a	ERS608074	parp-2	1	1	Radiation		0
CD0355c	ERS608075	parp-2	1	2	Radiation		0
CD0355d	ERS608076	parp-2	1	3	Radiation		0
CD0356a	ERS608077	parp-2	1	1	Radiation		40
CD0356c	ERS608078	parp-2	1	2	Radiation		40
CD0356d	ERS608079	parp-2	1	3	Radiation		40
CD0357a	ERS608080	parp-2	1	1	Radiation		80
CD0357c	ERS608081	parp-2	1	2	Radiation		80
CD0357d	ERS608082	parp-2	1	3	Radiation		80
CD0358a	ERS608083	pole-4	1	1	Radiation		0
CD0358c	ERS608084	pole-4	1	2	Radiation		0
CD0358d	ERS608085	pole-4	1	3	Radiation		0
CD0359a	ERS608086	pole-4	1	1	Radiation		40
CD0359c	ERS608087	pole-4	1	2	Radiation		40
CD0360a	ERS608088	pole-4	1	1	Radiation		80
CD0360c	ERS608089	pole-4	1	2	Radiation		80
CD0360d	ERS608090	pole-4	1	3	Radiation		80
CD0361a	ERS608091	polk-1	1	1	Radiation		0
CD0361c	ERS608092	polk-1	1	2	Radiation		0
CD0361d	ERS608093	polk-1	1	3	Radiation		0
CD0362a	ERS608094	polk-1	1	1	Radiation		40
CD0362c	ERS608095	polk-1	1	2	Radiation		40
CD0362d	ERS608096	polk-1	1	3	Radiation		40
CD0363a	ERS608097	polh-1	1	1	Radiation		0
CD0363c	ERS608098	polh-1	1	2	Radiation		0
CD0363d	ERS608099	polh-1	1	3	Radiation		0
CD0364a	ERS608100	polh-1	1	1	Radiation		40
CD0364c	ERS608101	polh-1	1	2	Radiation		40
CD0364d	ERS607817	polh-1	1	3	Radiation		40
CD0393a	ERS608021	fncm-1	1	1	Radiation		0
CD0393c	ERS607739	fncm-1	1	2	Radiation		0
CD0393d	ERS607741	fncm-1	1	3	Radiation		0
CD0394a	ERS607743	fncm-1	1	1	Radiation		40
CD0394c	ERS607745	fncm-1	1	2	Radiation		40
CD0394d	ERS607747	fncm-1	1	3	Radiation		40
CD0395a	ERS607748	fncm-1	1	1	Radiation		80
CD0395c	ERS607750	fncm-1	1	2	Radiation		80
CD0396a	ERS607756	xpa-1	1	1	Radiation		0
CD0396c	ERS607758	xpa-1	1	2	Radiation		0
CD0396d	ERS607760	xpa-1	1	3	Radiation		0
CD0397a	ERS607762	xpa-1	1	1	Radiation		40
CD0397c	ERS607764	xpa-1	1	2	Radiation		40
CD0397d	ERS607766	xpa-1	1	3	Radiation		40
CD0398a	ERS607768	xpa-1	1	1	Radiation		80
CD0398c	ERS607769	xpa-1	1	2	Radiation		80
CD0398d	ERS607771	xpa-1	1	3	Radiation		80
CD0399a	ERS607773	xpc-1	1	1	Radiation		0
CD0399c	ERS607776	xpc-1	1	2	Radiation		0
CD0399d	ERS607778	xpc-1	1	3	Radiation		0
CD0400a	ERS607780	xpc-1	1	1	Radiation		40
CD0400c	ERS607782	xpc-1	1	2	Radiation		40
CD0400d	ERS607784	xpc-1	1	3	Radiation		40
CD0401a	ERS607786	xpf-1	1	1	Radiation		0
CD0401c	ERS607788	xpf-1	1	2	Radiation		0
CD0401d	ERS607790	xpf-1	1	3	Radiation		0
CD0402a	ERS607792	xpf-1	1	1	Radiation		40
CD0402c	ERS607794	xpf-1	1	2	Radiation		40
CD0403a	ERS607796	xpf-1	1	3	Radiation		80
CD0683b	ERS1033381	rad-54.B(gk340656)	1	1	Radiation		0		this study
CD0683c	ERS1033382	rad-54.B(gk340656)	1	2	Radiation		0		this study
CD0683d	ERS1033383	rad-54.B(gk340656)	1	3	Radiation		0		this study
CD0684b	ERS1033384	rad-54.B(gk340656)	1	1	Radiation		10		this study
CD0684c	ERS1033385	rad-54.B(gk340656)	1	2	Radiation		10		this study
CD0684d	ERS1033386	rad-54.B(gk340656)	1	3	Radiation		10		this study
CD0685b	ERS1033387	rad-54.B(gk340656)	1	1	Radiation		20		this study
CD0685c	ERS1033388	rad-54.B(gk340656)	1	2	Radiation		20		this study
CD0685d	ERS1033389	rad-54.B(gk340656)	1	3	Radiation		20		this study
CD0686b	ERS1033390	rad-54.B(gk340656)	1	1	Radiation		40		this study
CD0686c	ERS1033391	rad-54.B(gk340656)	1	2	Radiation		40		this study
CD0686d	ERS1033392	rad-54.B(gk340656)	1	3	Radiation		40		this study
CD0703b	ERS1033262	exo-1	1	1	Radiation		0
CD0703c	ERS1033263	exo-1	1	2	Radiation		0
CD0703d	ERS1033264	exo-1	1	3	Radiation		0
CD0704b	ERS1033265	exo-1	1	1	Radiation		10
CD0704c	ERS1033266	exo-1	1	2	Radiation		10
CD0704d	ERS1033267	exo-1	1	3	Radiation		10
CD0705b	ERS1033268	exo-1	1	1	Radiation		20
CD0705c	ERS1033269	exo-1	1	2	Radiation		20
CD0705d	ERS1033270	exo-1	1	3	Radiation		20
CD0712e	ERS1033444	smc-6	1	4	Radiation		10
CD0712f	ERS1033445	smc-6	1	5	Radiation		10
CD0719b	ERS1033369	N2	1	1	Radiation		0
CD0719c	ERS1033370	N2	1	2	Radiation		0
CD0719d	ERS1033371	N2	1	3	Radiation		0
CD0720b	ERS1033372	N2	1	1	Radiation		10
CD0720c	ERS1033373	N2	1	2	Radiation		10
CD0720d	ERS1033374	N2	1	3	Radiation		10
CD0721b	ERS1033375	N2	1	1	Radiation		20
CD0721c	ERS1033376	N2	1	2	Radiation		20
CD0721d	ERS1033377	N2	1	3	Radiation		20
CD0722b	ERS1033378	N2	1	1	Radiation		40
CD0722c	ERS1033379	N2	1	2	Radiation		40
CD0722d	ERS1033380	N2	1	3	Radiation		40
CD0727b	ERS1033417	rad-51	1	1	Radiation		0		this study
CD0727c	ERS1033418	rad-51	1	2	Radiation		0		this study
CD0727d	ERS1033419	rad-51	1	3	Radiation		0		this study
CD0728b	ERS1033420	rad-51	1	1	Radiation		10		this study
CD0728c	ERS1033421	rad-51	1	2	Radiation		10		this study
CD0728d	ERS1033422	rad-51	1	3	Radiation		10		this study
CD0729b	ERS1033423	rad-51	1	1	Radiation		20		this study
CD0729c	ERS1033424	rad-51	1	2	Radiation		20		this study
CD0729d	ERS1033425	rad-51	1	3	Radiation		20		this study
CD0730b	ERS1033426	rad-51	1	1	Radiation		40	Reference sample, not used in the downstream analyses	this study
CD0730c	ERS1033427	rad-51	1	2	Radiation		40		this study
CD0730d	ERS1033428	rad-51	1	3	Radiation		40		this study
CD0731b	ERS1033254	slx-1	1	1	Radiation		0
CD0731c	ERS1033255	slx-1	1	2	Radiation		0
CD0732b	ERS1033256	slx-1	1	1	Radiation		10
CD0732c	ERS1033257	slx-1	1	2	Radiation		10
CD0732d	ERS1033258	slx-1	1	3	Radiation		10
CD0733b	ERS1033259	slx-1	1	1	Radiation		20
CD0733c	ERS1033260	slx-1	1	2	Radiation		20
CD0733d	ERS1033261	slx-1	1	3	Radiation		20
CD0736b	ERS1033440	smc-6	1	1	Radiation		0
CD0736c	ERS1033441	smc-6	1	2	Radiation		0
CD0736d	ERS1033442	smc-6	1	3	Radiation		0
CD0737b	ERS1033443	smc-6	1	1	Radiation		10
CD0738c	ERS1033394	rad-54.B(gt3308)	1	2	Radiation		0		this study
CD0739c	ERS1033397	rad-54.B(gt3308)	1	2	Radiation		10		this study
CD0739d	ERS1033398	rad-54.B(gt3308)	1	3	Radiation		10		this study
CD0740b	ERS1033399	rad-54.B(gt3308)	1	1	Radiation		20		this study
CD0740d	ERS1033401	rad-54.B(gt3308)	1	3	Radiation		20		this study
CD0741d	ERS1033404	rad-54.B(gt3308)	1	3	Radiation		40		this study
CD0744b	ERS1033405	rad-54.B(gt3308)	1	1	Radiation		0		this study
CD0744c	ERS1033406	rad-54.B(gt3308)	1	2	Radiation		0		this study
CD0744d	ERS1033407	rad-54.B(gt3308)	1	3	Radiation		0		this study
CD0745b	ERS1033408	rad-54.B(gt3308)	1	1	Radiation		10		this study
CD0745c	ERS1033409	rad-54.B(gt3308)	1	2	Radiation		10		this study
CD0745d	ERS1033410	rad-54.B(gt3308)	1	3	Radiation		10		this study
CD0746b	ERS1033411	rad-54.B(gt3308)	1	1	Radiation		20		this study
CD0746c	ERS1033412	rad-54.B(gt3308)	1	2	Radiation		20		this study
CD0746d	ERS1033413	rad-54.B(gt3308)	1	3	Radiation		20		this study
CD0747b	ERS1033414	rad-54.B(gt3308)	1	1	Radiation		40		this study
CD0747c	ERS1033415	rad-54.B(gt3308)	1	2	Radiation		40		this study
CD0747d	ERS1033416	rad-54.B(gt3308)	1	3	Radiation		40		this study
CD0752b	ERS1033245	bub-3(gt2000)	1	1	Radiation		0
CD0752c	ERS1033246	bub-3(gt2000)	1	2	Radiation		0
CD0752d	ERS1033247	bub-3(gt2000)	1	3	Radiation		0
CD0753b	ERS1033248	bub-3(gt2000)	1	1	Radiation		30
CD0753c	ERS1033249	bub-3(gt2000)	1	2	Radiation		30
CD0753d	ERS1033250	bub-3(gt2000)	1	3	Radiation		30
CD0754b	ERS1033251	bub-3(gt2000)	1	1	Radiation		60
CD0754c	ERS1033252	bub-3(gt2000)	1	2	Radiation		60
CD0754d	ERS1033253	bub-3(gt2000)	1	3	Radiation		60
CD0757b	ERS1033228	bub-3(ok3437)	1	1	Radiation		0
CD0757c	ERS1033229	bub-3(ok3437)	1	2	Radiation		0
CD0757d	ERS1033230	bub-3(ok3437)	1	3	Radiation		0
CD0758b	ERS1033231	bub-3(ok3437)	1	1	Radiation		30
CD0758c	ERS1033232	bub-3(ok3437)	1	2	Radiation		30
CD0758d	ERS1033233	bub-3(ok3437)	1	3	Radiation		30
CD0759b	ERS1033234	bub-3(ok3437)	1	1	Radiation		60
CD0759c	ERS1033235	bub-3(ok3437)	1	2	Radiation		60
CD0759d	ERS1033236	bub-3(ok3437)	1	3	Radiation		60
CD0762b	ERS1033219	N2	1	1	Radiation		0
CD0762c	ERS1033220	N2	1	2	Radiation		0
CD0762d	ERS1033221	N2	1	3	Radiation		0
CD0763b	ERS1033222	N2	1	1	Radiation		30
CD0763c	ERS1033223	N2	1	2	Radiation		30
CD0763d	ERS1033224	N2	1	3	Radiation		30
CD0764b	ERS1033225	N2	1	1	Radiation		60
CD0764c	ERS1033226	N2	1	2	Radiation		60
CD0764d	ERS1033227	N2	1	3	Radiation		60
CD0767b	ERS1033237	san-1	1	1	Radiation		0
CD0767c	ERS1033238	san-1	1	2	Radiation		0
CD0767d	ERS1033239	san-1	1	3	Radiation		0
CD0768b	ERS1033240	san-1	1	1	Radiation		30
CD0768c	ERS1033241	san-1	1	2	Radiation		30
CD0768d	ERS1033242	san-1	1	3	Radiation		30
CD0769b	ERS1033243	san-1	1	1	Radiation		60
CD0769c	ERS1033244	san-1	1	2	Radiation		60
CD0787d	ERS1033275	him-6	1	3	UV		200
CD0790b	ERS1033276	mus-81	1	1	UV		0
CD0791c	ERS1033278	mus-81	1	2	UV		100
CD0798b	ERS1033082	N2	1	1	Radiation		0
CD0798c	ERS1033083	N2	1	2	Radiation		0
CD0798d	ERS1033084	N2	1	3	Radiation		0
CD0799b	ERS1033085	N2	1	1	Radiation		15
CD0799c	ERS1033086	N2	1	2	Radiation		15
CD0799d	ERS1033087	N2	1	3	Radiation		15
CD0800b	ERS1033088	N2	1	1	Radiation		30
CD0800c	ERS1033089	N2	1	2	Radiation		30
CD0800d	ERS1033090	N2	1	3	Radiation		30
CD0801b	ERS1033091	N2	1	1	Radiation		60
CD0801c	ERS1033092	N2	1	2	Radiation		60
CD0801d	ERS1033093	N2	1	3	Radiation		60
CD0804b	ERS1033163	N2	1	1	UV		0
CD0804c	ERS1033345	N2	1	2	UV		0
CD0804d	ERS1033346	N2	1	3	UV		0
CD0804e	ERS1033349	N2	1	4	UV		0
CD0805b	ERS1033338	N2	1	1	UV		200	sample with DNVs
CD0805c	ERS1033339	N2	1	2	UV		200
CD0805d	ERS1033340	N2	1	3	UV		200
CD0806b	ERS1033164	N2	1	1	UV		500	sample with DNVs
CD0806c	ERS1033165	N2	1	2	UV		500	sample with DNVs
CD0806d	ERS1033166	N2	1	3	UV		500
CD0809b	ERS1033280	pole-4	1	1	UV		0
CD0809c	ERS1033518	pole-4	1	2	UV		0
CD0809d	ERS1033519	pole-4	1	3	UV		0
CD0810b	ERS1033281	pole-4	1	1	UV		200	sample with DNVs
CD0810c	ERS1033341	pole-4	1	2	UV		200
CD0810d	ERS1033342	pole-4	1	3	UV		200
CD0811b	ERS1033282	pole-4	1	1	UV		500	sample with DNVs
CD0811c	ERS1033283	pole-4	1	2	UV		500	sample with DNVs
CD0841b	ERS1033300	xpc-1	1	1	UV		0
CD0842b	ERS1033301	xpc-1	1	1	UV		200	sample with DNVs
CD0842c	ERS1033302	xpc-1	1	2	UV		200	sample with DNVs
CD0842d	ERS1033303	xpc-1	1	3	UV		200	sample with DNVs
CD0843b	ERS1033167	xpf-1	1	1	UV		0
CD0844b	ERS1033169	xpf-1	1	1	UV		100	sample with DNVs
CD0845b	ERS1033168	xpf-1	1	1	UV		50	sample with DNVs
CD0947b	ERS1235534	pole-4	2	1	UV		500	sample with DNVs
CD0864d	ERS1235710	fcd-2	1	3	Cisplatin		100	sample with DNVs
CD0866b	ERS1235714	fcd-2	1	1	Cisplatin		400	sample with DNVs
CD0866c	ERS1235715	fcd-2	1	2	Cisplatin		400	sample with DNVs
CD0884b	ERS1235687	N2	1	1	Cisplatin		200	sample with DNVs
CD0884d	ERS1235689	N2	1	3	Cisplatin		200	sample with DNVs
CD0885b	ERS1235690	N2	1	1	Cisplatin		400	sample with DNVs
CD0885c	ERS1235691	N2	1	2	Cisplatin		400	sample with DNVs
CD0910b	ERS1235699	xpf-1	1	1	Cisplatin		100	sample with DNVs
CD0910c	ERS1235700	xpf-1	1	2	Cisplatin		100	sample with DNVs
CD0910d	ERS1235701	xpf-1	1	3	Cisplatin		100	sample with DNVs
CD0911b	ERS1235696	xpf-1	1	1	Cisplatin		50	sample with DNVs
CD0911d	ERS1235698	xpf-1	1	3	Cisplatin		50	sample with DNVs
CD0994c	ERS2515065	N2	1	2	Cisplatin		3	sample with DNVs
CD0995c	ERS2515068	N2	1	2	Cisplatin		6.25	sample with DNVs
CD1022d	ERS2515093	xpf-1	1	3	Cisplatin		3	sample with DNVs
CD1023c	ERS2515095	xpf-1	1	2	Cisplatin		6.25	sample with DNVs
CD1023d	ERS2515096	xpf-1	1	3	Cisplatin		6.25	sample with DNVs
CD1060b	ERS2594334	brc-1	1	1	Radiation	line1	0
CD1060c	ERS2594335	brc-1	1	2	Radiation	line1	0
CD1060d	ERS2594336	brc-1	1	3	Radiation	line1	0
CD1061b	ERS2594337	brc-1	1	1	Radiation	line1	20
CD1061c	ERS2594338	brc-1	1	2	Radiation	line1	20
CD1061d	ERS2594339	brc-1	1	3	Radiation	line1	20
CD1062b	ERS2594340	brc-1	1	1	Radiation	line1	40
CD1062c	ERS2594341	brc-1	1	2	Radiation	line1	40
CD1062d	ERS2594342	brc-1	1	3	Radiation	line1	40
CD1076b	ERS2594322	rif-1	1	1	Radiation		0
CD1076c	ERS2594323	rif-1	1	2	Radiation		0
CD1076d	ERS2594324	rif-1	1	3	Radiation		0
CD1077b	ERS2594328	rif-1	1	1	Radiation		20
CD1077c	ERS2594329	rif-1	1	2	Radiation		20
CD1077d	ERS2594330	rif-1	1	3	Radiation		20
CD1078b	ERS2594331	rif-1	1	1	Radiation		40
CD1078c	ERS2594332	rif-1	1	2	Radiation		40
CD1078d	ERS2594333	rif-1	1	1	Radiation		40

## Sheet: Genotype_by_treatment
Genotype	γ-rays (Cs-137)	UV	Cisplatin
N2 (wild-type)	x	x	x
agt-1	x
agt-2	x
apn-1	x
brc-1*	x			* carries additional brd-1 mutation
brd-1	x
bub-3(gt2000)	x
bub-3(ok3437)	x
ced-4	x
cep-1	x
csb-1	x
dog-1	x
exo-1	x
exo-3	x
fan-1	x
fcd-2	x		x
fnci-1	x
fncm-1	x
helq-1	x
him-6	x
lig-4	x
mlh-1	x
mrt-2	x
ndx-4	x
parp-1	x
parp-2	x
pole-4	x	x
polh-1	x
polk-1	x
polq-1	x
rad-51	x
rad-54.B(gt3308)	x
rad-54.B(gk340656)	x
rcq-5	x
rev-1	x
rfs-1	x
rip-1	x
san-1	x
slx-1	x
smc-6	x
tdpo-1	x
ung-1	x
wrn-1	x
xpa-1	x
xpc-1	x	x	x
xpf-1	x	x	x

## Sheet: Mutations_IR_samples
	A.C>A.A	A.C>A.C	A.C>A.G	A.C>A.T	C.C>A.A	C.C>A.C	C.C>A.G	C.C>A.T	G.C>A.A	G.C>A.C	G.C>A.G	G.C>A.T	T.C>A.A	T.C>A.C	T.C>A.G	T.C>A.T	A.C>G.A	A.C>G.C	A.C>G.G	A.C>G.T	C.C>G.A	C.C>G.C	C.C>G.G	C.C>G.T	G.C>G.A	G.C>G.C	G.C>G.G	G.C>G.T	T.C>G.A	T.C>G.C	T.C>G.G	T.C>G.T	A.C>T.A	A.C>T.C	A.C>T.G	A.C>T.T	C.C>T.A	C.C>T.C	C.C>T.G	C.C>T.T	G.C>T.A	G.C>T.C	G.C>T.G	G.C>T.T	T.C>T.A	T.C>T.C	T.C>T.G	T.C>T.T	A.T>A.A
CD0032a	0	0	0	0	0	0	0	0	0	0	0	0	0	0	0	0	0	0	1	0	0	0	0	0	0	0	0	0	0	0	0	0	0	0	1	0	0	0	0	0	0	0	0	0	0	0	0	0	1
CD0032c	0	0	0	0	0	0	0	0	0	0	0	0	0	0	0	0	0	0	0	0	0	0	0	0	1	0	0	0	0	0	0	0	0	0	0	0	0	0	0	0	0	0	0	0	0	0	0	0	0
CD0032d	0	0	0	0	0	0	0	0	0	0	0	0	0	0	0	0	0	0	0	0	0	0	0	0	0	0	0	0	0	0	0	0	0	0	0	0	0	0	0	0	0	0	0	0	0	0	0	0	0
CD0040a	1	0	0	0	0	0	0	0	0	0	0	0	0	0	0	0	0	0	0	0	0	0	0	0	0	0	0	0	0	0	0	0	0	0	0	0	0	0	0	0	0	0	0	0	1	0	0	0	0
CD0040c	0	0	0	0	0	0	0	0	0	0	0	0	0	0	0	0	0	0	0	0	0	0	0	0	0	0	0	0	0	0	0	0	0	0	0	0	0	0	0	0	0	0	0	0	0	0	0	0	0
CD0040d	1	0	0	0	0	0	0	0	0	0	0	0	0	0	0	0	0	0	0	0	0	0	0	0	0	0	0	0	0	0	0	0	0	0	0	0	0	0	0	0	0	0	0	0	0	0	0	0	0
CD0046a	0	0	0	0	1	0	0	0	0	0	0	0	0	0	0	0	0	0	0	0	0	0	0	0	0	0	0	0	0	0	0	0	0	1	0	1	0	0	0	0	0	0	0	0	0	0	2	3	0
CD0046c	0	1	0	0	1	0	0	0	0	0	0	0	1	0	0	0	0	0	0	0	0	0	0	0	0	0	0	0	0	0	0	0	0	0	0	0	0	0	1	0	1	0	0	0	0	0	0	0	0
CD0046d	0	0	0	0	1	0	0	1	0	0	0	0	0	0	0	1	0	0	0	0	0	0	0	0	0	0	0	0	0	0	0	0	1	0	0	0	0	0	0	0	0	0	0	0	0	4	1	0	0
CD0047c	0	0	0	0	0	0	0	0	0	0	0	1	0	0	0	0	0	1	0	0	0	0	0	0	0	0	0	0	0	0	0	0	0	0	0	0	0	0	0	0	0	0	0	0	0	1	0	0	0
CD0047d	0	0	0	0	0	1	0	0	0	0	0	0	0	0	0	0	0	0	0	1	0	0	0	0	0	0	0	0	0	0	0	0	0	0	0	0	0	0	0	0	0	0	0	0	0	0	0	0	0
CD0049a	0	0	0	0	0	0	0	1	0	0	0	0	0	0	0	0	0	0	0	0	0	0	0	0	0	0	0	0	0	0	0	0	0	0	0	0	0	0	0	0	0	0	0	0	0	0	0	0	0
CD0049c	0	0	0	0	0	0	0	1	0	0	0	0	0	0	0	0	0	0	0	0	0	0	0	0	0	0	0	0	1	0	0	0	0	0	0	0	0	0	0	0	0	0	0	0	0	0	1	0	0
CD0049d	0	0	0	0	0	0	0	0	0	1	0	0	0	0	0	0	0	0	0	0	0	0	0	0	0	0	0	0	0	0	0	0	0	0	0	0	0	0	0	0	0	0	0	0	0	0	0	0	0
CD0055a	1	0	0	0	0	2	0	1	0	0	0	0	0	0	0	0	0	0	0	0	0	0	0	0	0	0	0	0	0	0	0	0	1	0	0	0	0	2	0	1	0	0	0	0	0	0	0	1	0
CD0055c	0	0	0	0	0	0	0	0	0	0	0	0	0	0	0	0	0	0	0	0	0	0	0	0	0	0	0	1	0	0	0	0	0	0	1	0	0	1	0	0	0	1	0	0	2	0	0	1	0
CD0055d	0	0	0	0	0	1	0	1	0	0	0	0	1	1	0	0	0	0	0	0	0	0	0	0	0	0	0	0	0	0	0	0	0	0	0	0	0	1	0	1	1	0	0	0	1	2	2	3	0
CD0056a	0	0	0	0	0	4	0	1	0	1	0	0	0	2	0	0	0	0	0	0	0	0	0	0	0	0	0	0	0	0	1	0	0	0	0	0	0	0	0	0	0	0	0	0	0	1	0	0	0
CD0056c	0	0	0	0	0	1	0	1	0	1	0	0	0	0	0	0	0	0	0	0	0	0	0	0	0	1	0	0	0	0	0	0	0	0	0	0	0	0	0	0	0	1	0	0	0	0	0	0	0
CD0056d	0	0	0	1	1	3	0	0	0	0	0	1	0	1	1	0	0	0	0	0	0	0	0	0	0	0	0	0	0	0	1	0	1	1	0	0	0	0	2	0	0	0	0	0	0	0	0	0	0
CD0058a	0	0	0	0	0	0	0	1	0	2	0	0	0	0	0	0	1	0	0	0	0	0	0	0	0	0	0	0	0	0	0	0	0	0	0	0	0	0	0	0	0	0	0	0	0	0	0	0	0
CD0058c	0	0	0	0	0	0	0	2	0	0	0	0	1	0	0	0	0	0	0	0	0	0	0	0	0	0	0	0	0	0	0	0	0	0	0	0	0	0	0	0	1	0	0	0	0	0	0	0	1
CD0058d	1	1	0	0	1	0	0	2	0	1	0	0	0	1	0	0	0	0	0	0	0	0	0	0	0	0	0	1	0	0	0	1	0	1	0	0	0	0	0	0	0	0	0	0	0	0	0	0	1
CD0064a	0	1	0	1	4	2	1	5	0	2	0	1	0	1	0	2	1	0	0	0	0	0	0	0	0	0	1	0	0	1	0	1	0	0	0	0	0	0	0	0	0	1	0	0	2	0	2	0	0
CD0064c	0	0	0	1	0	1	0	5	0	0	0	0	0	2	0	0	0	0	0	0	0	0	0	1	0	0	0	0	0	0	0	0	0	0	0	1	0	1	0	0	0	0	0	1	1	0	0	1	1
CD0064d	0	0	0	1	2	1	0	6	0	0	0	1	0	0	0	0	0	0	0	1	0	0	0	0	0	0	0	0	0	0	1	0	0	0	0	0	0	0	0	0	0	0	0	0	0	0	0	1	0
CD0106a	0	0	0	0	0	0	0	0	0	0	0	0	1	0	0	0	0	0	0	0	0	0	0	0	0	0	0	0	0	0	0	0	0	0	0	0	0	0	0	0	0	0	0	0	0	0	0	0	0
CD0106c	0	0	0	0	0	0	0	0	0	0	0	0	0	0	0	0	0	0	0	0	1	0	0	0	0	0	0	0	0	0	0	0	0	0	0	0	1	0	0	0	0	0	0	0	0	1	0	0	0
CD0106d	0	0	0	0	0	0	0	0	0	0	0	0	0	0	0	0	0	0	0	0	0	0	0	0	0	0	0	0	0	0	0	0	0	0	0	0	0	0	0	0	0	0	0	0	0	0	0	0	0
CD0107a	0	0	0	0	0	0	0	0	0	0	0	0	0	0	0	0	0	0	0	0	0	0	0	0	0	0	0	0	0	0	0	0	0	0	0	0	0	0	0	0	0	0	0	0	0	0	1	1	0
CD0107c	0	0	0	0	1	0	0	0	0	0	0	0	0	0	0	0	0	0	0	0	0	0	0	0	0	0	0	0	0	0	0	0	0	0	0	0	0	0	0	0	0	0	0	0	0	0	0	0	0
CD0107d	0	0	0	0	0	0	0	0	0	0	0	0	0	0	0	0	0	0	0	0	0	0	0	0	0	0	0	0	0	0	0	0	1	0	0	0	0	0	0	0	0	0	0	0	0	0	0	0	0
CD0108a	0	0	0	0	0	0	0	0	0	0	0	0	0	0	0	0	0	0	0	0	0	0	0	0	0	0	0	0	0	0	0	0	0	0	0	0	0	0	0	0	0	0	0	0	0	0	0	0	1
CD0108c	0	0	0	0	0	0	0	0	0	0	0	0	0	0	0	0	0	0	0	0	0	0	0	0	0	0	0	0	0	0	0	0	0	0	0	0	0	0	0	0	0	0	0	0	0	0	0	0	0
CD0108d	0	0	0	0	0	0	0	0	0	0	0	0	0	0	0	0	0	0	0	0	0	0	0	0	0	0	0	0	0	0	0	0	0	0	0	0	0	0	0	0	0	0	0	0	0	0	0	0	0
CD0110a	0	0	0	0	0	0	0	0	0	0	0	0	0	0	0	0	0	0	0	0	1	0	0	0	0	0	0	0	0	0	0	0	1	0	0	1	0	1	0	0	0	0	0	0	1	0	1	0	0
CD0110c	0	0	0	0	0	0	0	0	0	0	0	0	0	0	0	0	0	0	0	0	0	0	0	0	0	0	0	0	0	1	0	0	0	0	0	0	0	0	0	0	0	0	0	0	0	0	0	0	0
CD0110d	0	0	0	0	0	0	0	0	0	0	0	0	2	0	0	0	0	0	0	1	0	0	0	0	0	0	0	0	0	0	0	0	0	1	1	0	0	0	0	0	0	1	0	0	1	0	0	1	0
CD0111a	0	0	0	0	0	0	0	0	1	0	0	0	0	1	0	0	0	0	0	0	0	1	0	0	0	0	0	0	0	0	1	0	0	0	0	0	0	0	0	0	1	0	0	0	1	1	1	0	0
CD0111c	0	0	0	1	0	0	0	0	0	0	0	0	0	0	0	0	0	0	0	0	0	0	0	0	0	0	0	0	0	1	0	1	0	0	1	1	2	0	0	0	0	1	0	0	0	1	0	0	0
CD0111d	0	0	0	0	1	0	0	0	0	0	0	0	1	0	0	2	0	0	0	0	0	0	0	0	0	0	0	0	0	0	0	0	0	0	0	2	0	1	0	0	0	0	0	0	0	0	0	0	1
CD0112c	0	0	0	0	1	1	0	0	1	0	0	0	1	0	1	0	0	0	0	0	1	0	0	0	0	0	1	0	1	0	0	0	0	0	0	0	0	1	0	0	0	0	0	0	1	1	2	0	1
CD0112d	0	1	0	0	1	1	0	0	0	0	0	0	1	0	1	0	0	0	0	0	0	0	0	0	0	0	0	0	0	0	1	0	0	1	0	0	0	0	0	1	1	0	0	0	2	0	0	0	1
CD0114a	0	0	0	0	0	0	0	0	0	0	0	0	0	0	0	0	1	0	0	0	0	0	1	1	1	0	0	0	0	0	0	2	2	0	0	1	0	0	0	0	1	0	0	0	0	0	0	0	0
CD0114c	0	1	0	0	0	0	0	0	0	0	0	0	1	0	0	0	0	0	0	0	0	0	1	0	0	0	0	0	0	0	0	1	0	0	0	0	0	0	1	0	0	1	0	0	0	0	2	0	0
CD0114d	0	0	1	0	0	1	0	0	1	0	0	0	0	0	0	0	0	0	0	0	0	0	0	0	0	0	0	0	0	0	0	0	0	0	0	0	0	0	0	0	0	0	0	0	0	0	1	1	1
CD0115a	0	0	0	0	1	0	0	0	0	0	0	0	1	1	0	0	0	0	0	0	0	0	0	0	0	0	1	1	1	0	0	0	0	0	0	1	0	0	1	0	0	0	0	0	0	0	0	2	0
CD0115c	1	0	0	0	0	0	0	0	1	0	0	0	1	0	1	0	0	0	0	0	0	0	0	1	1	1	0	0	2	0	0	1	1	1	0	0	0	0	0	0	0	1	1	0	0	1	0	2	0
CD0115d	0	0	0	0	0	0	2	0	0	0	0	0	2	0	0	0	0	0	0	1	1	0	0	0	0	0	1	0	1	1	1	0	0	0	0	0	2	0	0	0	0	1	0	0	0	2	1	0	0
CD0117a	0	0	1	4	0	2	0	1	0	0	0	1	0	0	0	0	0	1	1	0	0	1	0	0	1	0	0	0	2	3	0	1	4	0	0	0	1	0	0	0	0	0	0	0	1	0	1	1	1
CD0117c	1	0	0	1	1	1	0	0	0	0	0	0	0	0	1	0	0	0	0	0	0	0	1	0	0	1	0	1	0	0	1	0	2	0	2	1	0	1	1	0	1	0	1	0	0	1	0	0	1
CD0117d	1	0	0	1	0	0	0	0	0	0	1	0	1	0	1	2	0	0	1	0	0	0	0	0	0	0	0	0	0	1	0	0	0	0	0	0	0	0	2	0	1	0	0	0	1	0	2	1	1
CD0118a	0	0	0	1	0	0	0	0	0	0	0	1	0	1	0	0	0	0	1	0	0	0	2	0	0	0	0	0	0	0	0	0	0	0	0	0	0	1	0	0	2	0	0	1	1	1	2	1	2
CD0118c	2	0	0	0	1	1	0	0	0	0	0	0	1	0	1	1	1	0	0	0	0	0	0	0	0	0	0	0	0	0	0	0	0	1	0	1	1	0	1	1	1	0	0	2	1	1	0	0	1
CD0118d	0	0	0	0	0	0	1	0	0	0	0	1	1	0	0	0	0	0	1	0	0	0	0	0	0	0	0	0	0	0	0	0	1	1	0	0	0	1	0	0	1	0	0	1	1	3	2	1	0
CD0119a	0	1	0	0	0	1	0	0	1	0	0	0	1	0	0	0	1	1	1	0	2	0	0	0	0	0	1	1	1	0	0	0	3	0	1	2	0	0	1	1	1	0	0	0	2	2	1	2	0
CD0119c	0	1	0	0	0	0	1	1	1	0	0	0	1	0	0	3	2	1	0	1	2	0	0	0	0	0	0	1	0	0	1	0	0	0	0	1	1	0	1	0	1	0	0	0	4	0	0	0	1
CD0119d	1	0	1	0	0	1	0	1	0	1	0	0	2	1	1	1	4	0	0	0	1	0	2	0	0	0	0	0	1	0	0	0	2	1	1	2	0	0	1	0	1	0	0	1	2	0	3	0	0
CD0145a	0	0	0	0	0	0	0	0	0	0	0	0	0	0	0	0	0	0	0	0	0	0	0	0	0	0	0	0	0	0	0	0	0	0	0	0	1	0	0	0	0	0	0	0	0	1	0	0	0
CD0145c	0	0	0	0	0	0	0	0	0	0	0	0	0	0	0	0	0	0	0	0	0	0	0	0	0	0	0	0	0	0	0	0	0	0	0	0	0	0	0	0	0	0	0	0	0	0	0	0	1
CD0145d	0	0	0	0	0	0	0	0	0	0	0	0	0	0	0	0	0	0	0	0	0	0	1	0	0	0	0	0	0	0	0	0	0	0	0	0	0	1	0	0	0	0	0	0	0	0	0	0	0
CD0146a	0	1	0	0	0	0	0	0	0	0	0	0	0	0	0	0	0	0	0	0	0	0	0	0	0	0	0	0	0	0	0	0	0	0	0	0	0	0	0	0	0	0	0	0	0	0	0	0	0
CD0146c	0	0	0	0	0	0	0	0	0	0	0	0	0	0	0	0	0	0	0	0	0	0	0	0	0	0	0	0	0	0	0	0	0	0	0	0	0	0	0	0	0	0	0	0	0	0	0	0	0
CD0146d	0	0	0	0	0	0	0	0	0	0	0	0	0	0	0	0	0	0	0	0	0	0	0	0	0	0	0	0	0	0	0	0	0	0	0	0	0	0	0	0	0	0	0	0	0	0	0	0	0
CD0147a	0	0	0	0	0	0	0	0	0	0	0	0	0	0	0	0	0	0	0	0	0	0	0	0	0	0	0	0	0	0	0	0	0	0	0	0	0	0	0	0	0	0	0	0	1	0	1	0	0
CD0147c	0	0	0	0	0	0	0	0	0	0	0	0	0	0	0	0	0	0	0	0	0	0	0	0	0	0	0	0	0	0	0	0	0	0	0	0	0	0	0	0	0	0	0	0	0	0	0	0	0
CD0147d	0	0	0	0	0	0	0	1	0	0	0	0	0	0	0	0	0	0	0	0	0	0	0	0	0	0	0	0	0	0	0	0	0	0	0	0	0	0	0	0	0	0	1	0	0	0	0	1	0
CD0148a	1	0	0	0	0	2	0	1	1	1	0	0	0	0	0	0	0	0	0	0	0	0	0	0	0	0	0	0	0	0	0	0	0	0	0	0	0	0	0	0	0	0	0	0	0	0	0	0	0
CD0148c	0	0	0	0	0	0	0	0	0	0	0	0	0	0	0	0	0	0	0	0	0	0	0	0	0	0	0	0	0	0	0	0	0	0	1	0	1	0	0	0	0	0	0	0	0	0	0	0	0
CD0148d	0	0	0	0	0	0	0	2	0	0	0	0	0	0	0	0	0	0	0	0	0	0	0	1	0	0	0	0	0	1	0	0	0	0	0	0	0	0	0	0	0	0	0	0	0	0	0	0	0
CD0149a	0	0	0	0	0	0	0	0	0	0	0	0	0	0	0	0	1	0	0	0	0	0	0	0	0	0	0	0	0	0	0	0	0	0	0	0	0	0	0	0	0	0	0	0	0	0	1	0	0
CD0149c	0	0	0	0	0	0	0	0	0	0	0	0	0	0	0	0	0	0	0	0	0	0	0	0	0	0	0	0	0	0	0	0	0	0	0	0	0	0	0	0	0	0	0	0	0	0	0	0	0
CD0149d	0	0	0	0	0	0	0	0	0	0	0	0	0	0	0	0	0	0	0	0	0	0	0	0	0	0	0	0	0	0	0	0	0	0	0	0	0	0	0	0	0	0	0	0	0	0	1	0	0
CD0150a	0	0	0	1	0	2	0	4	0	0	0	0	0	0	0	0	0	0	0	0	0	0	0	0	0	0	0	0	0	0	0	0	0	0	0	0	0	0	0	0	0	1	0	0	0	0	0	0	0
CD0150c	0	0	0	0	0	0	0	1	0	0	0	0	0	0	0	0	0	0	0	0	0	0	0	0	0	0	1	0	0	0	0	0	0	0	0	0	0	0	0	0	0	0	0	0	0	0	0	0	0
CD0150d	1	0	0	0	0	0	0	2	0	0	0	0	0	0	0	0	0	0	0	0	0	0	0	0	0	0	0	0	0	0	1	0	0	0	0	0	0	0	0	0	1	0	0	0	0	0	0	0	0
CD0151a	0	0	0	1	0	1	0	2	0	0	0	0	0	0	0	0	0	0	0	0	0	0	0	0	0	0	0	0	0	0	0	0	0	0	0	0	0	0	0	0	0	0	0	0	0	0	1	0	0
CD0151c	1	0	0	0	2	0	0	4	0	0	0	0	0	1	0	1	0	0	0	0	0	0	0	0	0	0	0	0	0	0	0	1	1	0	0	0	0	0	0	0	0	1	0	0	0	0	0	1	0
CD0151d	0	0	0	0	1	1	0	6	0	0	0	0	1	0	0	4	0	0	0	0	0	0	0	0	0	0	0	0	0	0	0	0	0	0	0	0	0	0	0	2	0	1	1	0	0	0	0	0	0
CD0152a	0	1	0	0	1	2	0	10	2	1	0	0	0	0	0	0	0	0	0	0	1	0	0	0	0	0	0	0	0	0	0	0	0	0	0	2	0	0	0	0	0	0	0	0	0	0	0	0	0
CD0152c	0	0	0	0	0	1	1	2	0	1	0	0	0	0	0	1	0	0	0	0	1	1	1	0	0	0	0	0	0	0	0	0	1	0	0	0	0	0	1	0	1	0	0	0	0	0	0	0	0
CD0152d	0	0	0	1	1	4	1	6	0	2	0	0	0	2	0	3	0	0	0	0	0	0	0	0	0	0	0	0	1	0	0	0	0	0	0	0	0	0	0	0	0	0	0	0	0	0	2	0	0
CD0153a	0	0	0	0	0	0	0	0	0	0	0	0	0	0	0	0	0	0	0	0	0	0	0	0	0	0	0	0	0	0	0	0	0	0	0	0	0	0	1	0	0	0	0	0	0	0	0	1	0
CD0153c	0	0	0	0	0	0	0	0	0	0	0	0	0	0	0	0	0	1	0	0	0	0	0	0	0	0	0	0	0	0	0	0	0	0	1	0	0	0	0	0	0	0	0	0	0	0	0	0	0
CD0153d	0	0	0	0	0	0	0	0	0	0	0	0	0	0	0	0	0	0	0	0	0	0	0	0	0	0	0	0	0	0	0	0	0	0	0	0	0	0	0	0	0	0	0	0	0	0	0	0	0
CD0154a	0	0	0	0	0	0	0	0	0	0	0	0	0	0	0	0	0	0	0	0	0	0	0	0	0	0	0	0	0	0	0	0	0	0	0	0	0	0	0	0	0	0	0	0	0	0	0	0	0
CD0154c	0	0	0	0	0	0	0	0	0	0	0	0	0	0	0	0	0	0	0	0	0	0	0	0	0	0	0	0	0	0	0	0	0	0	0	0	0	0	0	0	0	0	0	0	0	0	0	0	0
CD0154d	0	0	0	0	1	0	0	0	0	0	0	1	0	0	0	0	0	0	0	0	0	0	0	0	0	0	0	0	0	0	0	0	0	0	0	0	0	0	0	0	0	0	1	0	0	0	0	0	0
CD0155a	0	0	0	0	0	2	0	0	0	0	0	0	0	0	0	0	0	0	0	0	0	0	0	0	0	0	0	0	0	0	0	0	0	0	0	0	0	0	0	0	0	0	0	0	0	0	1	0	0
CD0155c	0	0	1	0	0	0	0	0	0	0	0	0	1	0	0	0	0	0	0	0	0	0	0	0	0	0	0	0	0	0	0	0	0	0	0	0	0	0	0	0	1	0	0	0	0	0	0	0	0
CD0155d	1	2	0	0	0	0	0	0	0	0	0	0	0	0	0	0	0	1	0	0	0	0	0	0	0	0	0	0	0	0	0	0	0	0	0	0	0	0	0	0	0	0	0	0	0	0	0	0	1
CD0156a	0	0	0	1	0	1	1	1	0	0	0	0	0	0	0	0	0	1	0	0	0	0	0	0	0	0	0	1	0	0	0	0	0	0	1	0	0	0	0	0	0	0	0	1	0	0	0	0	0
CD0156c	0	0	0	1	0	1	0	1	0	0	0	0	0	0	0	0	0	0	0	0	0	0	0	0	0	0	0	0	0	0	0	0	0	0	0	0	0	0	0	0	1	0	0	1	0	0	0	0	0
CD0156d	0	0	0	0	0	0	0	2	0	0	0	0	0	0	0	0	0	0	0	0	0	0	0	0	0	0	0	0	0	0	0	0	0	0	0	0	0	0	0	0	0	0	0	0	0	0	0	0	1
CD0157a	1	0	0	0	0	0	0	0	0	0	0	0	0	0	0	0	0	0	0	0	0	0	0	0	1	0	0	0	0	0	0	0	0	0	0	0	0	0	0	0	0	1	0	0	0	0	0	0	0
CD0157c	0	0	0	1	0	0	0	0	0	0	0	0	0	0	0	0	0	0	0	0	0	0	0	0	0	0	0	0	0	0	0	0	0	0	0	0	0	0	0	0	0	0	0	0	0	0	0	0	0
CD0158a	0	0	0	0	0	5	0	2	0	0	0	0	0	0	0	0	0	0	0	0	0	1	1	0	0	0	0	0	0	0	0	0	0	0	0	0	0	0	0	1	0	0	0	0	0	0	0	0	0
CD0158c	0	0	0	1	0	5	0	8	0	0	0	0	0	0	1	0	0	0	0	0	0	0	0	0	0	0	0	0	0	0	0	0	0	0	0	0	0	0	0	0	0	0	0	0	0	0	0	0	1
CD0159a	0	0	0	0	1	0	0	2	0	0	0	0	0	0	0	1	0	0	0	0	0	0	0	0	0	0	0	0	0	0	0	0	0	0	0	0	0	0	0	0	0	0	0	0	0	0	0	0	0
CD0159c	0	0	0	0	0	1	0	0	0	0	1	0	0	0	0	0	0	1	0	0	0	0	0	0	0	0	0	0	0	0	0	1	0	0	0	0	0	1	0	0	0	1	0	0	0	0	0	1	0
CD0159d	0	0	0	0	0	1	0	4	0	1	0	0	0	4	0	0	0	0	0	0	0	0	0	0	0	1	0	0	0	0	0	0	0	0	1	0	0	0	0	0	0	1	0	0	0	0	1	0	0
CD0160a	0	0	1	1	0	0	1	1	0	0	0	0	0	1	0	0	0	0	0	0	0	0	0	0	0	0	0	0	0	0	0	0	0	0	0	0	0	0	0	0	0	0	0	0	0	0	0	1	0
CD0160c	0	1	0	1	0	0	0	0	1	0	1	0	0	1	0	0	0	0	0	0	0	0	0	1	1	0	0	0	0	0	0	0	0	0	0	0	1	0	0	0	0	1	0	0	0	0	0	0	0
CD0161a	0	0	0	0	0	0	0	0	0	0	0	0	0	0	0	0	0	1	0	0	0	0	0	0	0	0	0	0	0	0	0	0	0	0	0	0	0	0	0	0	0	0	1	0	0	0	0	0	0
CD0161c	2	0	0	0	0	0	0	0	0	0	0	0	0	0	0	0	0	0	0	0	0	0	0	0	0	0	0	0	0	0	0	0	0	0	0	0	0	0	0	0	0	0	0	0	0	0	0	0	0
CD0161d	0	0	0	0	0	0	0	0	0	0	0	0	0	0	0	0	0	0	0	0	0	0	0	0	0	0	0	0	0	0	0	0	1	0	0	0	0	0	0	0	0	0	0	0	0	0	0	0	0
CD0162a	0	0	0	0	0	0	0	0	0	0	0	0	0	0	0	0	0	0	0	0	0	0	0	0	0	0	0	0	0	0	0	0	0	0	0	1	0	0	0	0	0	0	0	1	0	1	0	0	0
CD0162c	0	0	0	0	0	0	0	0	0	0	0	0	0	0	0	0	0	0	0	0	0	0	0	0	0	0	0	0	0	0	0	0	1	0	0	1	0	0	0	0	0	0	0	0	0	0	0	0	0
CD0163a	0	0	0	0	0	0	0	0	0	1	0	0	0	0	0	2	0	0	0	0	0	0	0	0	0	0	0	0	0	0	0	0	0	0	0	0	0	0	0	0	0	0	0	0	0	0	0	0	0
CD0163c	0	0	0	0	0	0	0	0	0	0	0	0	0	0	0	0	0	0	0	0	0	0	0	0	0	0	0	0	0	0	1	0	0	0	0	0	0	0	0	1	0	0	0	1	0	0	0	0	0
CD0163d	0	0	0	0	0	1	0	1	0	0	0	0	0	0	0	0	0	0	0	0	0	0	0	0	0	0	0	0	1	0	0	0	0	0	1	1	0	0	0	0	0	0	0	0	0	0	0	0	0
CD0164a	0	0	0	1	0	4	1	1	1	1	0	0	0	0	0	0	0	0	1	0	0	0	0	1	0	0	0	0	0	0	0	0	0	0	0	0	0	0	0	0	0	0	0	0	0	0	0	0	0
CD0164c	1	0	0	0	0	1	0	1	0	0	0	0	0	0	0	0	0	0	0	0	0	0	0	0	0	0	0	0	0	0	0	0	0	0	0	0	0	0	0	0	0	0	0	0	0	0	0	0	0
CD0164d	0	0	0	0	0	0	0	0	0	0	0	1	0	0	0	0	0	0	0	0	0	0	0	0	0	0	0	0	0	0	0	0	0	0	0	0	1	0	0	0	0	1	0	0	0	1	0	0	0
CD0261a	0	0	0	0	0	0	0	0	0	0	0	0	0	0	1	1	0	0	0	0	0	0	0	0	0	0	0	0	0	0	0	0	0	0	1	0	0	0	0	0	0	0	0	0	0	0	0	1	1
CD0261c	1	0	0	1	0	0	0	0	0	0	0	0	0	0	0	0	0	0	0	0	0	0	0	0	0	0	0	0	0	0	0	0	0	0	0	0	0	0	0	0	0	0	0	0	1	0	0	1	0
CD0261d	0	0	1	0	0	0	0	0	0	0	0	0	0	0	0	0	0	0	0	0	0	0	0	0	0	0	0	0	0	0	0	0	0	0	0	0	0	0	0	0	0	0	0	1	1	0	0	0	0
CD0262a	2	0	0	0	0	0	0	1	1	0	0	0	1	0	0	0	0	0	0	0	0	0	0	0	0	0	0	0	0	0	0	0	0	1	0	0	0	0	0	0	0	0	0	0	4	0	0	1	0
CD0262c	0	0	0	0	0	0	0	0	1	0	0	1	1	0	0	0	0	0	0	0	0	0	0	0	0	0	0	0	0	0	0	0	0	1	0	1	0	0	0	1	1	1	0	0	2	0	0	0	1
CD0263a	2	0	1	0	1	0	1	0	1	0	0	1	1	1	0	1	1	0	0	0	0	0	0	0	0	0	0	0	0	1	0	0	0	0	1	0	1	0	1	0	0	0	1	0	0	0	1	0	0
CD0263c	1	1	0	0	0	0	1	0	0	0	0	0	1	0	0	0	1	0	0	0	1	0	1	0	0	0	0	0	0	0	1	1	0	2	2	1	0	0	1	0	0	2	1	0	0	1	1	0	1
CD0263d	0	1	1	0	0	0	1	0	2	0	0	1	3	0	1	0	0	0	0	1	0	0	0	0	0	0	0	0	0	0	1	0	0	0	2	0	1	0	0	0	1	0	1	1	0	1	0	0	1
CD0264a	0	0	0	0	0	0	0	0	0	0	0	0	1	0	0	0	0	0	0	0	0	0	0	0	0	0	0	0	0	0	0	1	0	1	0	0	1	0	0	0	0	0	0	0	3	0	0	0	1
CD0264c	2	0	0	0	0	0	0	0	1	1	0	0	1	0	0	0	0	0	0	0	0	0	0	0	0	0	0	0	0	0	0	0	1	0	0	0	0	0	0	0	0	0	0	0	1	0	0	0	0
CD0264d	1	0	0	0	0	0	0	0	0	0	0	0	1	0	0	0	0	0	0	0	0	0	0	0	0	0	0	0	0	0	0	0	0	0	1	0	0	0	0	0	0	0	0	0	0	0	0	1	1
CD0265a	1	0	0	1	1	0	0	0	0	0	0	0	1	0	0	0	0	0	0	0	0	0	0	0	0	0	1	0	0	0	0	0	0	1	1	0	1	0	0	0	0	0	0	0	0	0	1	1	0
CD0265c	0	0	0	0	0	0	0	0	0	0	0	0	0	0	0	2	0	0	0	0	0	0	0	0	0	0	0	0	0	1	0	0	0	0	0	1	0	0	0	0	0	0	0	0	1	0	0	0	0
CD0265d	0	1	1	0	0	0	0	0	0	0	0	0	0	0	0	0	0	0	0	0	0	0	0	0	0	0	0	1	0	0	0	0	1	0	0	0	0	0	0	0	0	0	0	0	0	0	0	0	0
CD0266a	2	0	0	1	0	0	0	0	1	0	0	0	1	0	2	0	0	0	1	0	0	0	1	0	0	0	0	0	0	0	0	1	1	0	1	0	0	0	1	0	0	0	0	0	1	0	2	1	1
CD0266c	1	0	0	1	0	0	0	0	1	0	0	0	4	0	0	1	0	0	0	0	0	0	0	0	0	0	0	0	0	1	0	0	0	1	0	0	0	0	1	0	1	0	0	0	2	0	0	0	1
CD0266d	0	0	0	0	0	0	0	0	0	0	0	0	1	0	0	0	0	0	0	0	0	0	0	0	0	0	0	0	1	0	1	0	2	0	0	0	0	0	0	0	0	0	0	0	1	1	1	0	0
CD0267a	1	0	0	0	0	0	0	0	0	0	0	0	1	0	0	0	0	0	0	0	0	0	0	0	0	0	0	0	0	0	0	0	0	0	0	0	0	0	1	0	0	0	0	0	0	0	0	1	1
CD0267c	0	0	0	0	0	0	0	0	0	0	0	0	0	0	0	0	0	0	0	0	0	0	0	0	0	0	0	1	0	0	0	0	0	0	0	0	0	0	0	0	0	0	0	0	1	0	1	1	0
CD0267d	0	0	0	0	1	0	0	0	0	0	0	0	0	0	0	0	0	0	0	0	0	0	0	0	0	0	0	0	0	0	0	0	0	0	0	0	0	0	0	0	0	0	0	0	0	0	0	0	0
CD0268a	1	0	1	0	0	0	0	0	0	0	0	0	0	0	0	1	0	0	0	0	1	0	0	0	0	0	0	0	0	0	0	0	1	0	0	0	0	0	0	0	0	0	0	0	0	0	1	0	0
CD0268c	1	0	0	0	0	0	0	0	0	0	0	0	2	0	0	1	0	0	0	0	1	0	0	0	0	0	0	0	0	0	0	0	0	1	0	0	0	0	0	0	0	0	0	1	1	0	1	0	0
CD0268d	2	0	0	0	0	0	1	0	0	0	1	0	1	1	1	0	1	0	0	0	0	0	0	0	0	0	0	0	0	0	0	0	0	0	2	0	1	1	2	0	0	0	0	0	4	2	2	0	2
CD0269a	0	0	0	0	0	0	0	0	1	0	0	1	2	0	0	0	1	0	0	0	0	0	0	0	0	0	0	0	0	0	0	0	1	1	1	0	0	1	0	0	2	0	0	1	2	3	0	0	1
CD0269c	0	1	0	1	0	0	0	0	0	0	0	0	0	0	1	2	0	0	0	0	0	0	0	0	0	0	0	0	0	0	0	1	2	0	1	2	0	0	1	0	1	1	0	0	1	2	0	0	1
CD0269d	1	0	0	1	0	0	1	0	1	1	0	0	2	0	0	0	1	1	0	1	0	0	0	1	0	0	0	0	0	0	0	0	1	0	0	3	2	0	1	1	0	0	1	1	5	0	1	3	1
CD0270a	1	0	0	0	0	0	0	0	0	0	0	0	0	0	0	0	0	0	0	0	0	0	0	0	0	0	0	0	0	0	0	0	0	0	0	1	0	0	0	0	0	0	1	0	1	0	0	0	1
CD0270c	0	0	1	0	0	0	0	0	0	0	0	0	0	0	0	0	0	0	0	0	0	0	0	0	0	0	0	0	0	0	0	0	0	0	0	0	0	0	1	0	0	0	0	0	0	1	0	1	1
CD0270d	0	0	0	0	0	0	1	0	0	0	0	0	0	0	0	0	0	0	0	0	0	0	0	0	0	0	0	0	0	0	0	0	0	0	0	0	0	0	0	0	0	0	0	0	0	0	0	0	0
CD0271a	0	0	0	0	0	0	0	0	1	0	0	0	0	0	0	0	0	0	0	1	0	0	0	0	0	0	1	0	0	0	0	1	0	1	0	0	1	0	1	0	0	0	0	0	2	1	0	0	1
CD0271c	0	0	0	0	0	0	0	0	0	0	0	0	0	0	0	0	0	0	0	0	0	0	0	1	0	0	0	0	1	0	0	1	0	1	0	0	1	0	0	0	2	0	0	0	1	1	0	0	2
CD0271d	0	0	0	0	1	0	0	0	0	1	0	0	0	0	1	1	1	0	0	0	0	0	0	0	0	0	0	0	0	0	0	0	0	1	0	0	0	0	1	0	0	0	1	0	0	0	1	1	0
CD0272a	0	0	0	0	0	0	0	0	0	0	0	0	1	0	0	1	0	0	0	0	0	0	0	0	0	0	0	0	0	0	1	0	0	0	1	0	0	0	0	0	1	0	0	1	0	1	0	0	1
CD0272c	1	0	1	1	0	0	0	0	0	0	0	0	0	0	0	0	0	0	0	0	0	0	0	0	0	0	0	0	0	0	0	0	0	0	0	0	1	1	0	0	0	0	0	0	1	0	0	0	1
CD0272d	1	0	1	0	0	0	0	0	1	0	1	0	2	0	0	2	0	0	0	0	0	0	0	0	0	0	0	0	0	1	0	0	1	0	0	0	0	0	1	0	0	0	0	0	1	0	0	1	1
CD0273a	0	0	0	0	0	1	0	0	0	0	1	0	0	0	0	0	0	0	0	0	0	0	0	0	0	0	0	0	0	0	0	0	1	0	0	0	0	0	0	0	0	0	0	0	1	0	0	0	1
CD0273c	1	2	0	0	0	0	0	0	0	0	1	0	2	0	0	0	1	0	0	0	0	0	0	0	0	0	0	0	0	0	0	1	0	0	0	0	0	0	0	0	0	0	0	0	0	0	0	1	0
CD0273d	0	0	0	0	0	0	0	0	0	0	0	0	3	0	0	0	0	0	0	0	0	0	0	0	0	0	0	0	0	0	0	0	0	0	0	0	0	0	0	0	0	0	0	0	0	0	1	0	0
CD0274a	3	0	1	1	0	0	0	0	1	0	1	1	3	0	0	2	0	1	0	0	0	0	0	0	0	0	0	0	0	0	0	0	0	1	0	0	1	0	0	0	0	0	0	1	3	2	0	1	0
CD0274c	0	0	1	0	1	0	0	0	0	0	0	0	1	0	0	0	0	0	0	2	0	0	1	0	0	0	0	0	1	0	0	0	1	0	0	0	0	0	0	0	0	0	1	0	0	0	0	0	0
CD0274d	0	0	0	0	0	0	0	0	1	0	0	0	1	1	1	0	0	0	0	0	0	0	0	0	0	0	0	0	0	0	0	0	1	0	2	1	0	0	0	0	0	0	1	0	2	0	0	0	0
CD0275a	1	0	1	0	0	0	0	0	0	0	0	0	0	0	0	0	0	0	0	0	0	0	0	0	0	0	0	0	1	0	0	0	0	0	0	0	0	0	0	0	0	0	0	0	0	0	0	1	1
CD0275c	0	0	0	0	0	0	0	0	1	0	0	0	1	0	0	0	0	0	0	0	0	0	0	0	0	0	0	0	0	0	0	0	0	0	0	0	0	0	0	0	0	0	0	0	1	0	1	0	0
CD0275d	0	0	0	0	0	0	0	0	0	0	0	0	1	0	0	0	0	0	0	0	0	0	0	0	0	0	0	0	0	0	0	0	0	0	0	0	0	0	0	0	0	0	0	0	0	0	0	1	0
CD0276a	0	0	0	0	0	1	0	0	0	0	0	0	2	0	1	2	2	0	1	0	0	0	0	0	1	0	0	0	0	0	0	1	0	0	0	0	0	0	0	0	0	0	1	1	0	1	0	1	0
CD0276c	0	0	0	0	0	0	0	0	0	0	1	0	0	0	0	1	0	1	0	0	0	0	0	0	0	0	0	0	0	0	0	0	0	0	0	0	1	0	0	0	1	0	0	0	1	0	0	0	0
CD0276d	1	0	0	0	1	0	0	0	0	0	0	0	1	0	0	0	0	0	0	0	0	0	0	0	1	0	0	0	0	1	0	0	1	1	0	0	1	1	0	0	1	0	0	0	0	1	0	0	0
CD0277a	0	0	0	0	0	0	0	0	1	0	0	0	1	0	0	0	0	0	0	0	0	0	0	0	0	0	0	0	0	0	0	0	0	1	0	0	0	0	0	0	0	1	0	0	1	0	0	0	0
CD0277c	0	0	0	1	0	0	0	0	0	0	0	0	0	0	0	0	0	0	0	0	0	0	0	0	0	0	0	0	0	0	0	0	0	0	0	0	0	0	0	0	1	0	0	0	1	0	1	0	0
CD0277d	2	0	0	0	0	0	0	0	0	0	0	0	0	0	0	0	0	0	0	0	0	0	0	0	0	0	0	0	0	0	0	0	0	0	0	0	0	0	0	0	0	0	0	0	1	0	1	0	0
CD0278a	0	0	0	0	0	0	0	0	0	0	0	0	1	0	0	0	0	0	0	0	1	0	0	0	0	0	0	0	1	1	0	0	0	0	0	0	0	0	0	1	0	0	0	0	0	0	0	0	1
CD0278c	1	0	1	2	1	0	1	0	2	1	0	0	2	0	1	2	0	0	0	0	0	0	0	0	0	0	0	0	0	0	0	0	0	1	0	0	0	0	0	0	1	0	0	0	1	1	0	1	0
CD0278d	0	0	0	0	0	0	0	1	0	1	0	0	1	0	0	0	0	0	0	0	0	0	0	0	1	0	0	0	0	0	0	1	1	1	0	1	1	0	0	0	1	0	0	0	1	0	1	0	0
CD0279a	0	0	0	0	1	0	0	0	0	0	0	0	1	1	0	0	0	0	0	0	0	0	0	0	0	0	0	0	0	0	0	0	0	0	0	0	1	0	0	1	0	0	0	0	2	0	1	0	0
CD0279c	1	0	0	1	0	0	1	1	0	0	0	0	3	0	5	0	0	0	0	0	0	0	1	0	0	0	1	0	0	0	0	1	1	0	0	0	1	0	0	0	1	1	0	0	0	0	2	0	0
CD0279d	0	0	0	0	0	0	0	0	0	0	1	0	1	1	1	0	0	0	1	0	0	0	0	0	0	0	0	1	0	0	0	0	0	0	1	3	1	0	1	0	0	0	0	0	0	0	0	0	1
CD0280a	0	0	0	0	0	0	0	0	0	0	0	0	0	0	0	0	0	0	0	0	0	0	0	0	0	0	0	0	0	0	0	0	0	0	0	0	0	0	0	0	0	0	0	0	0	1	1	0	0
CD0280c	0	0	0	0	0	0	0	0	0	0	0	0	0	0	0	0	0	0	0	0	1	0	0	0	0	0	0	0	0	0	0	0	0	0	0	0	0	0	0	0	0	0	0	0	0	0	0	1	0
CD0280d	0	0	0	0	0	0	0	0	1	0	0	0	0	0	0	0	0	0	0	0	0	0	0	0	0	0	0	0	0	0	0	0	0	0	0	0	0	0	0	0	1	0	0	0	0	0	0	0	1
CD0281a	1	0	0	0	1	0	0	0	0	0	0	0	2	0	0	0	0	0	0	0	0	0	0	0	0	0	0	0	0	0	0	0	0	0	0	0	0	0	0	0	1	0	0	2	1	0	0	0	0
CD0282a	0	0	0	1	0	0	0	1	0	0	1	0	1	2	0	0	0	0	0	0	1	0	0	0	0	0	0	0	0	0	0	0	2	0	1	1	0	0	1	0	2	0	0	0	1	0	2	0	1
CD0282c	1	1	1	0	0	0	0	0	0	1	0	0	1	0	1	0	1	0	1	1	0	0	1	0	0	0	0	0	1	0	0	1	1	0	0	1	0	0	0	0	1	0	0	0	0	0	1	1	0
CD0283a	0	0	0	0	0	0	0	0	0	0	0	0	1	0	0	0	0	0	0	0	0	0	0	0	0	0	0	0	0	0	0	0	0	0	0	0	0	0	0	0	0	0	0	0	1	0	0	0	0
CD0283c	0	0	0	0	1	0	0	0	0	0	0	0	1	0	0	0	0	0	0	0	0	0	0	0	0	0	0	0	0	0	0	0	0	0	0	0	0	0	0	0	0	0	0	0	0	0	0	0	1
CD0283d	0	0	0	0	0	0	0	0	0	0	0	0	0	0	0	0	0	0	0	0	0	0	0	0	0	0	0	0	0	0	0	0	0	0	0	0	0	0	0	0	0	0	0	0	0	0	0	0	0
CD0284a	0	0	0	0	0	0	0	0	0	0	0	1	0	1	1	0	0	0	0	0	0	0	0	0	0	0	0	1	0	0	0	0	0	0	1	0	1	0	0	0	0	0	0	0	1	0	0	0	1
CD0284c	0	0	1	0	0	0	0	0	0	0	0	0	0	0	0	0	0	0	0	0	0	0	0	0	0	0	0	0	1	0	0	0	1	0	0	0	0	0	0	0	0	0	0	0	0	0	0	0	1
CD0285a	1	0	1	0	1	0	2	0	0	0	0	0	2	0	1	0	0	0	2	0	0	0	0	0	1	0	0	1	2	0	0	0	1	0	0	2	1	0	0	2	0	1	0	0	0	2	0	0	2
CD0285c	1	0	1	0	0	0	0	1	0	0	0	0	0	0	1	0	0	0	0	1	0	0	0	0	0	1	0	0	1	0	0	1	1	1	1	1	1	1	0	0	0	1	0	0	1	0	2	2	1
CD0285d	1	0	0	1	0	0	0	0	0	0	0	1	1	0	1	0	0	0	0	1	0	0	0	0	0	0	0	1	0	0	1	0	1	1	0	0	1	1	0	1	1	1	1	2	1	1	0	1	1
CD0286a	0	0	0	0	0	0	0	0	0	0	0	0	1	0	0	0	0	0	0	0	0	0	0	0	0	0	0	0	0	0	0	0	0	0	0	0	0	0	0	0	0	0	0	0	0	0	0	0	1
CD0286c	3	1	0	0	0	1	0	0	0	0	0	0	0	0	0	0	0	0	0	0	0	0	1	0	0	0	0	0	0	0	0	0	1	0	0	0	0	0	0	1	0	0	0	0	0	0	0	0	0
CD0286d	1	1	0	0	0	0	0	0	0	0	0	0	0	1	0	0	0	0	0	0	0	0	0	0	0	0	0	0	0	0	0	0	0	0	0	0	0	0	0	0	0	0	0	2	0	0	0	0	1
CD0287a	1	0	1	1	1	0	0	0	0	0	0	0	0	1	0	0	1	0	0	0	0	0	0	1	0	0	0	0	1	0	0	0	1	1	0	1	1	3	0	0	1	0	0	0	1	0	1	1	1
CD0287c	0	0	0	0	1	1	0	0	1	0	1	0	1	0	0	0	0	0	0	0	0	0	0	0	0	0	0	0	0	0	0	1	1	0	2	2	0	0	0	1	1	0	0	0	0	0	0	2	0
CD0287d	0	0	1	0	0	0	0	0	0	0	0	0	0	1	0	0	0	0	0	0	0	0	0	0	0	0	0	0	0	0	1	1	0	0	1	0	1	0	0	2	0	1	1	0	1	0	2	0	1
CD0288a	2	0	0	3	0	0	1	0	0	0	0	2	1	0	3	1	0	0	0	0	0	0	0	0	0	0	0	1	1	1	1	0	2	0	0	0	1	1	0	0	0	1	0	1	2	1	0	2	0
CD0288c	3	1	0	1	1	0	0	1	1	0	0	0	1	0	2	1	1	0	1	1	1	0	0	0	0	0	0	1	1	0	0	0	2	1	0	0	2	0	0	2	0	0	1	0	4	1	0	1	1
CD0288d	1	1	0	0	0	0	1	1	1	0	0	2	0	0	2	1	2	0	0	1	0	1	0	0	1	0	0	0	1	0	0	0	2	1	2	2	1	0	0	0	0	0	0	1	2	1	1	0	0
CD0289a	0	0	0	0	0	0	0	0	0	0	0	0	0	0	0	0	0	0	0	0	0	0	0	0	0	0	0	0	0	0	0	0	0	0	0	0	1	0	0	0	0	0	0	0	1	0	0	0	0
CD0289c	0	0	0	0	0	0	0	0	1	0	0	0	0	0	0	0	0	0	0	0	0	0	0	0	0	0	0	0	0	0	0	0	0	0	0	0	0	0	0	0	0	0	0	0	0	0	0	0	2
CD0289d	1	0	0	0	0	0	0	0	0	0	0	0	0	0	0	1	0	0	0	0	0	0	0	0	0	0	0	0	0	0	0	0	0	0	0	0	0	0	0	0	0	0	0	0	0	0	0	1	0
CD0290a	0	0	1	0	0	0	0	0	0	0	0	0	0	0	0	1	0	0	0	0	0	0	0	0	0	0	0	0	0	0	0	1	0	1	0	0	1	0	0	0	0	0	0	0	0	0	0	0	0
CD0290c	1	0	0	0	0	0	0	0	0	0	0	0	0	0	0	2	0	0	0	0	0	0	0	0	1	0	0	0	0	0	0	0	0	0	0	1	0	0	0	0	0	0	0	0	0	1	1	1	1
CD0291a	0	0	0	0	0	0	0	0	0	0	0	0	0	0	0	0	0	0	0	0	0	0	0	0	0	0	1	0	1	0	1	0	0	0	0	0	0	0	0	0	1	0	1	0	0	0	0	1	0
CD0291c	1	0	0	0	0	0	0	0	0	0	1	0	1	0	0	1	0	0	0	0	1	0	0	1	0	1	0	0	1	1	0	0	1	0	0	0	0	0	1	0	0	0	1	0	0	0	0	0	0
CD0292a	0	0	0	0	0	0	0	0	0	0	0	0	0	0	1	1	0	0	0	1	0	0	0	0	0	0	0	0	0	0	0	0	0	0	0	0	0	0	0	0	0	0	0	0	1	0	0	0	0
CD0292c	1	0	0	0	0	0	0	0	0	0	0	0	0	0	0	0	0	0	0	0	0	0	0	0	0	0	0	0	0	0	0	0	0	0	0	0	0	0	0	0	0	0	0	0	0	0	0	0	0
CD0292d	0	0	0	0	0	0	0	0	0	0	0	0	1	0	0	0	0	0	0	0	0	0	0	0	0	0	0	0	0	0	0	0	0	0	0	0	0	0	0	0	0	0	0	0	0	0	0	0	1
CD0293a	1	0	0	0	1	0	0	0	0	0	0	0	0	0	0	0	0	0	1	0	1	0	0	0	0	0	0	0	0	0	0	0	0	0	0	0	0	0	0	0	0	0	1	0	0	0	1	0	0
CD0293c	0	1	0	0	0	0	1	0	0	0	0	0	0	1	0	0	2	0	0	0	0	0	0	0	0	0	0	0	0	1	0	0	2	0	0	1	0	1	0	0	1	0	0	0	0	0	1	0	1
CD0293d	1	0	0	0	0	0	0	0	0	0	0	0	0	0	0	0	0	0	0	0	0	0	0	0	0	0	0	0	1	0	0	0	0	0	0	0	0	1	0	0	0	0	0	0	1	0	1	0	1
CD0294a	1	0	0	1	0	0	1	0	1	0	0	0	1	0	0	0	1	0	0	1	0	0	0	0	0	0	0	0	2	2	1	0	1	0	0	1	0	0	0	0	0	0	0	0	1	1	0	0	1
CD0294c	0	0	0	0	1	0	0	0	1	0	1	0	1	0	0	1	0	1	1	0	0	0	1	0	0	0	0	1	1	0	0	0	0	1	0	0	0	1	0	0	0	0	2	0	1	1	0	0	2
CD0296a	0	0	0	0	1	0	0	1	0	0	0	0	1	0	0	0	0	0	0	0	0	0	0	0	0	0	0	0	0	0	0	0	0	0	0	1	0	0	0	0	0	0	0	0	0	0	1	0	0
CD0296c	0	0	0	0	0	0	0	0	0	0	0	0	0	0	0	0	0	0	0	0	0	0	0	0	0	0	0	1	0	0	0	0	0	0	0	0	0	0	0	1	0	0	0	1	0	0	0	0	0
CD0296d	0	0	0	0	0	0	0	0	0	0	0	0	0	0	0	0	0	0	0	0	0	0	0	0	0	0	0	0	0	0	0	0	0	0	0	0	0	0	0	0	0	0	0	0	0	0	0	1	0
CD0297a	0	0	0	0	0	0	0	0	0	0	0	0	0	0	0	0	0	0	0	0	1	0	0	0	0	0	0	0	1	0	0	0	0	0	0	0	1	0	0	0	1	0	0	0	1	0	0	1	0
CD0297c	0	0	0	0	0	0	0	0	0	0	0	0	0	0	0	0	0	0	0	0	0	0	0	0	0	0	0	0	0	0	0	0	0	0	0	0	0	1	2	1	0	0	0	0	0	0	3	1	1
CD0297d	0	0	0	0	1	0	1	0	0	0	0	0	0	0	0	0	0	0	0	0	0	0	0	0	0	0	0	0	0	1	1	0	1	0	1	0	0	0	0	1	1	0	0	0	4	1	1	1	1
CD0307a	0	0	0	0	0	0	0	0	0	0	0	0	0	0	0	0	0	0	0	0	0	0	0	0	0	0	0	0	0	0	0	0	1	0	0	0	1	0	0	0	0	0	0	0	0	0	0	0	0
CD0307c	0	0	0	0	0	0	0	0	0	0	0	0	0	0	0	0	0	0	0	0	0	0	0	0	0	0	0	0	0	0	0	0	0	0	0	0	0	0	0	0	0	0	0	0	0	0	0	0	1
CD0307d	1	0	0	0	0	0	0	0	0	0	0	0	0	0	0	0	0	0	0	0	0	0	0	0	0	0	0	0	0	0	0	0	0	0	0	1	0	0	0	0	0	0	0	0	1	0	0	1	0
CD0308a	0	0	0	0	1	0	0	1	0	0	0	0	0	0	0	0	0	0	0	0	0	0	0	0	0	0	0	0	1	0	0	0	0	0	0	0	1	0	1	0	0	0	0	0	1	1	0	1	0
CD0308c	1	0	0	0	0	0	0	0	0	0	0	0	1	0	1	0	0	0	0	0	0	0	0	0	0	0	0	0	0	0	0	0	0	0	0	0	0	0	0	0	0	1	0	0	0	0	0	1	0
CD0308d	0	0	0	0	0	0	0	0	1	0	0	0	0	0	0	0	0	0	0	1	0	0	0	0	0	0	0	0	0	1	1	0	2	0	0	2	0	0	1	0	0	0	0	0	1	0	0	0	0
CD0309a	1	0	0	0	1	0	1	0	0	0	0	0	1	0	0	0	1	0	0	0	0	0	0	0	0	0	0	0	0	0	0	1	0	0	1	0	0	0	0	0	0	0	0	0	2	0	0	0	0
CD0309c	1	0	0	0	2	0	1	0	0	0	0	1	0	0	1	0	1	0	1	1	0	0	1	0	0	0	0	0	1	0	0	0	0	0	0	0	1	0	0	0	1	0	1	0	0	2	0	1	0
CD0309d	2	0	0	0	0	0	0	0	0	0	0	0	0	0	0	0	0	0	1	0	0	0	0	0	0	0	0	0	0	0	0	0	0	0	0	0	0	0	1	0	0	0	0	0	1	0	0	1	0
CD0310a	1	0	0	0	0	0	0	0	0	0	0	0	1	0	0	0	0	0	0	0	0	0	0	0	0	0	0	0	0	0	0	0	0	0	0	0	0	0	0	0	0	0	0	0	1	0	0	2	0
CD0310c	1	0	0	0	0	0	0	0	0	0	0	0	1	0	0	0	0	0	0	0	0	0	0	0	0	0	0	0	0	0	0	0	0	0	0	0	0	0	0	0	0	0	0	0	0	1	0	0	0
CD0310d	1	0	0	0	0	0	0	0	0	0	0	0	0	0	1	0	0	0	0	0	0	0	0	0	0	0	0	0	0	0	0	0	0	1	0	0	0	0	0	0	0	0	0	0	0	0	0	0	0
CD0311a	0	0	0	0	0	0	1	0	0	0	0	0	0	0	0	0	0	0	0	0	0	0	0	0	0	0	0	0	0	0	0	0	0	1	0	2	1	0	1	0	3	0	1	0	2	0	0	0	0
CD0311c	1	0	0	0	1	1	0	0	0	0	1	0	1	0	0	0	0	0	0	0	0	0	0	0	0	0	0	0	0	0	0	0	1	0	0	0	0	0	1	0	0	0	0	0	2	0	1	1	0
CD0311d	0	0	0	0	0	0	0	0	0	0	0	0	1	0	0	0	0	0	0	0	0	0	0	0	0	0	0	0	0	0	1	1	0	1	0	1	0	0	0	0	0	0	0	0	0	0	1	0	0
CD0312a	1	1	0	0	0	0	1	0	2	0	1	0	1	0	0	0	2	0	0	0	1	0	0	0	0	0	0	0	2	0	0	0	2	0	0	1	0	0	1	0	3	1	1	1	1	1	2	0	0
CD0312c	0	0	1	1	1	0	0	0	1	0	0	0	0	0	0	0	0	0	0	0	0	0	0	0	0	0	0	0	0	0	0	0	1	0	0	0	0	0	0	0	0	2	0	0	0	0	0	0	0
CD0312d	0	0	0	0	0	0	1	0	0	0	0	0	3	0	0	0	0	0	0	0	0	0	0	0	0	0	0	0	0	0	0	0	0	0	0	1	0	0	0	0	1	1	1	1	0	1	1	2	2
CD0313a	2	0	0	0	0	0	0	0	0	0	0	0	1	0	0	0	0	0	0	0	0	0	0	0	0	0	0	0	0	0	0	0	0	0	0	0	0	0	0	0	1	0	0	0	1	0	0	0	0
CD0313c	0	0	0	0	0	0	0	0	0	0	0	0	0	0	0	0	0	0	0	0	0	0	0	0	0	0	0	0	1	0	0	0	0	0	0	1	0	0	0	0	0	0	0	1	1	0	0	0	0
CD0313d	0	0	1	0	1	0	0	0	0	0	0	0	0	0	0	0	0	0	0	0	0	0	0	0	0	0	0	0	0	0	0	0	0	0	0	0	0	0	0	0	0	0	0	0	0	0	1	0	0
CD0314a	0	0	0	1	0	0	0	0	0	0	0	0	1	0	0	0	0	0	0	0	1	0	0	1	0	0	0	0	0	1	0	1	0	0	0	0	1	0	0	0	1	0	0	0	0	0	0	2	0
CD0314c	1	0	0	0	0	0	0	0	1	1	0	0	1	0	1	0	0	0	0	0	0	0	0	0	2	0	0	1	1	0	0	0	1	0	1	0	0	0	0	0	0	0	1	0	1	0	1	0	1
CD0315a	2	0	0	0	1	0	0	0	2	0	0	0	2	1	0	1	0	1	0	1	0	0	0	1	1	0	0	0	1	1	1	0	0	0	0	1	0	1	0	0	0	2	0	1	1	0	1	2	1
CD0315c	1	2	0	1	0	0	0	0	0	1	0	0	3	0	3	2	1	0	0	0	1	1	0	0	0	1	0	0	0	0	1	0	0	0	0	2	1	0	0	2	2	0	3	0	2	1	1	0	3
CD0316a	0	0	0	0	0	0	0	0	0	0	0	0	1	0	0	0	0	0	0	0	0	0	0	0	1	0	0	0	0	0	0	0	0	0	0	0	0	0	0	0	0	0	0	0	1	0	0	0	0
CD0316c	0	0	0	0	0	0	0	0	1	0	0	0	1	0	1	0	0	0	0	0	0	0	0	0	0	0	0	0	1	0	0	0	0	0	0	0	0	0	0	0	0	0	0	0	1	0	0	0	1
CD0316d	0	0	0	0	0	0	0	0	0	0	0	0	0	0	0	0	0	0	0	0	0	0	0	0	0	0	0	2	0	0	0	0	0	0	0	0	0	0	0	0	0	1	0	0	0	0	0	0	0
CD0317a	0	1	3	1	0	1	0	0	0	1	0	0	0	0	1	1	0	1	0	1	2	0	0	0	0	0	1	0	0	0	0	0	0	0	0	0	0	0	0	0	0	1	0	0	0	0	0	0	0
CD0317c	0	0	0	0	0	1	0	0	0	0	0	0	1	0	1	0	0	0	0	2	0	1	0	1	0	0	0	0	0	0	0	0	0	0	1	0	0	0	0	0	0	0	0	0	0	1	0	0	1
CD0317d	3	0	0	1	0	0	0	0	0	0	0	0	0	0	0	0	1	0	0	1	0	0	0	0	1	0	0	0	1	0	0	0	2	0	0	0	0	0	1	0	0	0	0	0	2	1	0	0	0
CD0318a	3	0	0	0	0	0	0	0	1	1	0	2	2	0	0	1	0	0	1	0	1	0	0	0	0	0	1	0	0	1	0	0	2	1	0	0	1	0	0	1	3	0	0	1	2	1	0	0	0
CD0318c	2	0	0	1	0	1	0	1	0	0	1	1	4	1	0	2	0	0	0	0	0	1	0	0	0	1	0	0	1	0	0	0	3	1	1	0	3	0	3	1	2	2	1	0	4	3	0	2	0
CD0318d	0	0	0	0	1	2	0	0	0	0	0	0	1	0	0	0	0	0	0	0	0	0	0	1	1	0	0	0	0	0	0	0	1	0	1	0	1	2	1	0	1	0	2	0	2	0	2	1	1
CD0319a	0	0	0	0	0	0	0	0	0	0	0	0	0	0	0	0	0	0	0	0	0	0	0	0	0	0	0	0	0	0	0	0	0	0	0	0	0	0	0	0	0	0	0	0	0	0	0	0	0
CD0319c	0	0	0	0	0	0	0	0	0	0	0	0	0	0	0	0	0	0	0	0	0	0	0	0	0	0	1	0	0	0	0	0	0	0	0	0	0	0	0	0	0	0	0	0	0	0	0	0	0
CD0319d	0	0	0	0	0	0	0	0	0	0	0	0	1	0	0	0	0	0	0	0	0	0	0	0	0	0	0	0	0	0	0	0	0	0	0	0	0	0	0	0	0	0	0	0	0	0	0	0	0
CD0320a	0	1	0	0	0	0	0	0	0	0	1	0	0	0	0	0	0	0	0	0	0	0	0	0	0	0	0	0	1	0	0	0	0	0	0	0	0	0	0	1	0	0	0	0	0	0	0	0	0
CD0320c	0	0	0	0	0	0	0	0	0	0	1	0	0	0	1	0	0	0	0	0	0	0	0	0	0	0	0	0	0	0	0	0	0	0	0	0	0	0	0	0	0	0	0	0	0	0	0	1	0
CD0320d	0	0	0	0	1	0	0	0	0	0	0	1	0	0	1	0	0	0	0	0	0	1	0	0	0	0	0	0	0	0	0	1	0	0	0	0	0	0	0	1	0	0	1	0	0	0	1	1	0
CD0321a	0	0	0	0	0	0	0	1	0	0	0	0	0	0	0	0	1	0	0	0	0	0	0	1	0	0	0	0	0	1	0	0	0	0	1	0	0	0	0	0	0	1	1	0	1	0	0	0	1
CD0321c	1	0	0	0	1	0	0	0	0	0	1	1	0	0	0	0	0	0	0	0	0	0	0	0	0	0	0	0	3	0	0	1	1	0	0	1	0	0	1	0	0	0	1	1	1	2	0	1	0
CD0321d	0	0	0	0	0	0	0	0	0	0	0	0	0	0	0	1	0	0	0	1	1	0	1	0	0	0	0	0	0	0	0	0	0	0	0	1	0	0	0	0	0	1	0	0	0	0	1	0	1
CD0322a	0	0	0	0	0	0	0	0	0	0	0	0	0	0	0	0	0	0	1	0	0	0	0	0	0	0	0	0	0	0	0	1	0	0	0	0	0	0	0	0	0	0	0	0	0	0	0	0	0
CD0322c	0	0	0	0	0	0	0	0	0	0	0	0	0	0	0	0	0	0	0	1	0	0	0	0	0	0	0	0	0	0	0	0	0	0	0	0	0	0	0	0	0	0	0	0	1	0	0	0	0
CD0322d	0	0	0	0	0	0	0	0	0	0	0	0	1	0	0	1	0	0	0	0	0	0	0	0	0	0	0	0	0	0	0	0	0	0	0	0	0	0	0	0	0	0	0	0	0	0	0	0	1
CD0323a	0	0	0	0	0	0	0	0	0	0	0	1	0	0	1	0	1	0	0	0	0	0	0	1	0	0	0	0	0	0	0	0	1	0	0	0	0	1	0	0	0	0	0	1	0	0	0	1	1
CD0323c	0	0	1	0	0	0	0	0	0	0	0	0	0	0	0	0	0	0	0	0	0	0	0	0	0	1	0	0	0	0	0	0	0	0	1	1	0	0	0	0	0	1	0	1	0	0	0	1	0
CD0324a	0	0	0	0	0	0	0	0	0	0	0	1	2	0	0	0	1	0	0	0	0	0	0	0	0	0	0	0	1	0	0	0	0	1	0	0	0	0	0	0	0	1	0	0	0	1	0	0	0
CD0324c	1	0	0	0	0	0	0	0	0	0	0	0	1	1	0	0	1	0	0	0	0	0	1	0	0	0	0	0	0	0	0	0	0	0	2	0	0	0	0	0	1	0	1	0	0	2	1	0	0
CD0325a	0	0	0	0	0	0	0	0	0	0	0	0	1	0	0	0	0	0	0	0	0	0	0	0	0	0	0	0	0	0	0	0	0	0	0	1	0	0	0	0	0	0	0	0	0	0	0	1	0
CD0325c	0	0	0	0	0	0	0	0	0	0	0	0	0	0	0	0	0	0	0	0	0	0	0	0	0	0	0	0	0	0	0	0	2	1	2	1	0	0	0	0	0	0	1	0	0	0	0	0	0
CD0325d	0	0	0	0	0	0	0	0	0	0	0	0	0	0	0	0	0	0	0	0	0	0	0	0	0	0	0	0	0	0	0	0	0	0	0	0	0	0	0	0	0	0	0	0	1	0	0	0	0
CD0326a	0	0	0	0	0	0	1	0	2	0	0	0	2	0	0	0	0	0	0	0	0	0	0	0	0	0	0	0	0	0	1	0	0	0	1	1	1	0	1	0	0	1	1	1	0	1	1	0	0
CD0326c	1	0	0	0	0	0	0	0	0	0	0	0	0	0	0	0	1	0	0	0	0	0	1	0	0	1	0	1	1	0	0	0	3	1	3	1	0	0	0	0	1	1	2	0	2	0	0	2	0
CD0326d	0	0	0	1	0	0	1	0	0	0	0	0	1	0	1	0	1	0	1	0	0	0	0	0	0	0	0	0	0	0	0	0	2	0	2	1	0	0	0	0	0	1	0	1	3	0	0	0	1
CD0327a	0	0	0	0	0	0	0	0	0	0	0	0	0	0	0	0	1	0	0	0	0	0	0	0	0	0	0	0	0	0	0	0	0	0	0	0	0	0	0	0	0	0	0	0	0	0	0	1	0
CD0327c	0	0	0	0	0	0	0	0	1	0	0	0	1	0	0	0	0	0	0	0	0	0	0	0	0	0	0	0	0	1	0	0	1	0	0	0	0	0	0	0	0	0	0	0	1	0	0	1	1
CD0327d	0	0	0	0	0	0	0	0	0	0	0	0	1	0	0	0	0	0	0	0	0	0	0	0	0	0	0	0	0	0	0	0	0	0	0	0	0	0	0	0	0	0	0	0	0	0	0	0	0
CD0328a	0	0	0	0	0	0	1	0	1	0	0	1	1	0	1	3	0	1	0	0	2	0	0	0	0	0	0	1	0	2	0	0	1	2	0	1	3	0	0	1	0	1	0	0	1	0	0	1	0
CD0328c	1	0	0	0	0	1	0	1	1	0	0	0	0	0	0	0	1	0	0	1	0	0	0	0	0	0	0	0	1	1	0	0	0	0	0	2	2	1	0	0	1	0	0	1	1	1	1	1	2
CD0328d	0	1	0	0	0	0	0	0	0	0	0	1	1	0	0	1	0	0	0	0	0	0	0	0	0	1	0	0	1	0	0	0	0	0	0	1	0	0	0	0	0	0	0	0	0	0	0	0	0
CD0329a	4	2	1	1	0	0	0	1	1	1	0	0	1	1	0	1	0	0	0	0	2	0	0	0	1	1	0	0	0	0	0	0	1	0	0	2	0	0	0	0	3	1	0	0	1	1	2	1	0
CD0329c	0	0	0	0	0	0	1	0	0	0	0	0	2	0	0	0	1	0	0	0	1	0	0	0	1	0	0	0	1	0	0	1	0	0	0	1	0	0	0	1	0	0	2	0	1	1	0	1	1
CD0329d	1	0	0	0	1	1	1	0	2	3	0	1	3	0	0	1	1	0	0	0	0	0	1	0	1	0	0	0	1	0	0	0	1	0	0	0	1	1	0	1	1	1	2	1	1	0	0	0	1
CD0332a	0	0	0	0	0	0	0	0	0	0	0	0	0	0	0	0	0	0	0	0	0	0	0	0	0	0	0	0	0	0	0	0	0	0	0	0	1	0	0	0	0	0	0	0	1	0	0	0	0
CD0332c	0	1	0	0	0	0	0	0	1	0	0	0	1	0	0	0	0	0	0	0	0	0	0	0	0	0	0	0	1	0	0	0	0	0	0	0	0	0	0	0	0	0	0	0	0	0	0	0	1
CD0332d	0	0	0	0	0	0	0	0	0	0	0	0	0	0	0	0	0	0	0	0	0	0	0	0	0	0	0	0	0	0	0	0	0	0	0	1	0	0	0	0	1	0	0	0	0	0	0	0	0
CD0333a	0	1	0	1	0	0	0	1	0	0	0	0	3	0	1	1	0	1	0	0	0	1	0	0	0	0	0	0	0	0	1	0	0	0	1	0	0	0	1	0	0	0	0	0	0	1	0	1	0
CD0333c	1	0	0	0	0	0	0	0	0	0	0	1	0	0	0	1	0	0	0	0	0	0	0	0	0	0	0	0	0	1	0	1	0	0	0	1	1	0	0	1	0	0	0	0	1	0	0	2	1
CD0334a	0	0	1	0	0	0	0	0	0	0	0	0	0	0	0	1	0	0	0	0	0	1	0	2	0	0	0	0	2	1	1	0	0	0	1	0	1	0	1	1	0	0	1	2	2	1	0	2	0
CD0334d	1	0	0	0	1	0	0	1	2	0	0	0	2	2	1	0	0	1	0	0	2	1	0	0	0	0	0	0	1	0	0	0	0	0	0	0	1	0	0	1	1	1	0	0	2	0	0	4	1
CD0337a	0	0	0	0	0	0	0	0	0	0	0	0	1	0	0	0	0	0	0	0	0	0	0	0	0	0	0	0	0	0	0	0	0	0	0	0	0	0	0	0	0	1	0	0	1	0	0	0	1
CD0337c	0	0	0	0	0	0	0	0	0	0	0	0	0	0	0	0	0	0	0	0	0	0	0	0	0	0	0	0	0	0	0	0	0	0	0	0	0	0	0	0	0	0	0	0	0	0	0	0	0
CD0337d	0	0	0	0	0	0	0	0	0	0	0	0	1	0	0	0	0	0	0	0	0	0	0	0	0	0	0	0	0	0	0	0	0	0	0	0	1	0	0	0	1	0	0	0	2	0	0	0	0
CD0338a	0	0	0	0	0	0	0	0	0	0	0	0	2	0	1	0	0	0	0	0	0	0	0	0	0	0	0	0	0	0	0	0	0	0	0	0	0	0	0	0	0	1	1	0	0	0	0	0	1
CD0338c	0	0	1	0	1	0	0	0	0	1	0	0	0	0	0	0	0	0	0	0	0	0	0	0	0	0	0	1	0	0	0	0	1	0	1	0	0	0	0	0	0	0	0	0	1	0	0	0	0
CD0338d	0	0	0	0	0	0	0	0	0	0	0	0	0	0	0	0	0	0	0	1	0	0	0	0	0	0	0	0	0	0	0	0	0	0	1	0	0	0	0	0	0	0	1	1	0	0	1	1	1
CD0339a	1	0	0	0	0	0	0	0	0	0	0	0	0	0	0	0	1	0	0	0	0	0	1	0	0	0	0	0	1	0	0	0	1	0	0	0	0	0	0	0	0	0	0	0	0	1	0	0	0
CD0339c	0	0	0	0	0	0	0	0	0	0	0	0	1	0	0	0	0	0	0	0	0	0	0	0	0	0	0	0	0	0	0	0	1	0	0	0	0	0	0	0	0	0	0	0	0	0	0	0	1
CD0339d	0	0	0	0	0	0	0	0	0	0	0	0	0	0	0	0	0	0	0	0	0	0	0	0	0	0	0	1	0	0	0	0	0	0	1	0	0	0	0	0	0	1	0	0	0	0	0	0	1
CD0340a	1	0	0	1	0	0	0	0	0	0	0	0	0	0	0	0	0	0	0	0	0	0	0	0	0	0	0	0	0	0	0	0	0	0	0	2	0	0	0	0	0	0	0	0	0	0	0	0	1
CD0340c	0	0	0	0	0	0	0	0	0	0	0	0	0	0	0	0	0	0	0	1	1	0	0	0	0	0	0	0	0	0	0	0	0	0	0	0	0	0	0	0	0	1	0	0	0	0	0	0	0
CD0340d	1	0	0	0	0	0	0	0	0	0	0	0	1	0	0	0	0	0	0	0	0	0	0	0	0	0	0	0	0	0	0	0	0	2	0	0	0	0	0	0	0	0	1	0	0	0	0	0	0
CD0341a	0	0	0	0	1	1	3	5	2	0	0	4	3	0	0	3	0	0	0	0	0	0	0	0	0	0	0	0	0	0	0	0	7	0	0	0	0	2	1	0	1	5	5	2	0	1	2	1	0
CD0341c	0	0	0	2	1	2	0	3	1	0	0	2	0	2	0	3	0	0	0	0	0	0	0	0	0	1	0	0	0	0	0	0	0	2	3	1	1	0	0	2	3	2	3	5	2	1	0	2	0
CD0341d	1	2	0	1	1	0	0	5	1	0	0	7	0	0	0	1	0	0	0	0	0	0	0	0	0	0	0	0	0	0	0	0	4	3	4	1	0	0	0	0	3	3	2	3	1	0	2	0	0
CD0342a	0	0	0	3	2	3	0	7	0	0	0	3	1	2	0	3	0	0	0	1	0	0	0	0	1	0	0	1	1	1	0	0	9	0	3	2	1	1	1	2	6	6	6	2	0	1	1	1	0
CD0342c	1	0	0	0	1	0	0	3	0	1	1	2	0	2	1	7	0	1	0	0	0	0	0	0	0	0	0	0	1	0	0	0	2	2	2	5	1	0	4	2	7	4	4	5	0	0	2	0	0
CD0342d	0	1	0	1	2	1	1	5	1	1	0	0	0	1	0	8	0	0	0	0	1	0	0	0	0	1	0	0	0	0	0	0	3	3	1	3	0	1	0	2	1	4	2	4	2	0	1	1	1
CD0343a	0	0	1	1	5	3	0	5	3	1	0	4	6	4	2	6	0	1	0	0	0	0	0	0	0	0	0	0	1	0	0	0	5	1	1	1	2	3	3	1	5	5	3	2	1	0	3	1	1
CD0343c	1	0	1	3	1	1	3	3	1	0	0	2	0	4	2	3	1	0	0	0	0	1	0	0	0	2	1	0	0	0	0	0	4	1	2	2	4	3	3	0	7	8	4	1	1	1	1	1	0
CD0343d	3	0	0	0	2	0	0	1	2	1	0	3	4	4	2	5	1	0	0	0	1	0	0	0	0	0	1	0	0	0	0	1	3	0	0	2	0	2	2	0	2	8	3	3	0	3	0	1	0
CD0344a	0	0	0	0	0	0	0	0	0	0	0	0	0	0	0	0	0	0	0	0	0	0	0	0	0	0	0	0	0	0	0	0	0	0	0	0	0	0	0	0	0	0	0	0	0	0	0	1	0
CD0344c	0	0	0	0	0	0	0	0	1	0	0	0	1	0	0	0	0	0	0	0	0	0	0	0	0	0	0	0	0	0	0	0	0	0	0	0	0	0	0	0	0	0	0	0	0	0	0	0	1
CD0344d	1	0	0	0	0	0	0	0	0	0	0	0	1	0	0	0	0	0	0	0	0	0	0	0	0	0	0	0	0	0	0	0	0	0	0	0	0	0	0	0	0	0	0	0	0	0	0	0	1
CD0345a	0	0	0	0	0	0	0	0	0	0	0	0	0	1	0	0	0	0	0	0	0	0	0	1	0	0	0	0	0	0	0	0	0	0	0	0	1	1	0	0	0	0	0	0	0	1	0	0	1
CD0345c	0	1	1	0	0	0	0	0	0	1	0	0	1	0	0	1	0	0	0	0	0	0	1	0	0	0	0	0	0	0	0	0	0	0	0	0	0	1	0	0	1	0	0	0	0	0	1	0	1
CD0345d	2	0	2	0	1	0	0	0	1	0	1	0	0	0	0	0	0	0	0	1	1	0	0	0	0	0	0	0	0	0	0	0	0	0	0	1	0	0	0	0	0	0	0	0	1	1	1	1	3
CD0350a	0	1	0	0	0	0	0	0	0	0	0	0	0	0	0	0	0	0	0	0	0	0	0	0	0	0	0	0	0	0	0	0	0	0	0	0	0	0	0	0	0	0	0	0	0	0	0	1	1
CD0350c	1	0	0	0	0	0	0	0	0	0	0	0	0	0	0	0	0	0	0	0	0	0	0	0	0	0	0	0	0	0	0	0	1	0	0	0	0	0	0	0	0	0	0	0	1	0	0	0	0
CD0350d	0	0	0	0	0	0	0	0	0	0	0	0	0	0	0	0	0	0	0	0	0	0	0	0	0	0	0	0	0	0	0	0	0	0	0	0	0	0	0	0	0	0	0	0	0	0	0	0	0
CD0351a	0	0	0	0	0	0	0	0	0	0	0	0	2	0	0	0	0	0	0	0	0	0	0	0	0	0	0	0	0	0	0	0	0	0	0	0	0	0	0	0	0	0	0	0	0	0	0	0	0
CD0351c	0	0	0	0	0	0	0	0	0	0	0	0	0	1	0	0	0	0	0	0	0	0	0	0	0	0	0	1	0	0	0	0	0	0	0	0	0	0	0	0	1	0	0	0	0	0	0	2	0
CD0352a	0	0	0	0	1	0	0	0	0	0	0	0	0	0	0	0	0	0	0	0	0	0	0	0	0	0	0	0	0	0	0	0	0	0	0	0	0	0	0	0	0	0	1	0	0	0	0	1	0
CD0352c	0	0	0	0	0	0	0	0	0	0	0	0	0	0	0	0	0	0	0	0	0	0	0	0	0	0	0	0	0	0	0	0	0	0	0	0	0	0	0	0	0	0	0	0	0	0	0	0	0
CD0352d	2	0	0	0	0	0	0	0	0	0	0	0	0	0	0	0	0	0	0	0	0	0	0	0	0	0	0	0	0	0	0	0	0	0	0	0	0	0	0	0	0	0	0	0	0	0	1	2	0
CD0353a	0	0	1	0	0	0	0	0	0	0	0	0	2	0	1	1	0	0	0	1	0	0	0	0	1	0	0	0	1	1	0	0	0	0	0	1	0	1	0	0	0	0	0	0	1	0	0	1	1
CD0353c	1	0	0	0	0	0	1	0	0	0	0	0	0	1	0	1	0	0	0	0	0	0	0	0	0	0	0	0	0	0	0	0	0	0	0	0	0	0	0	0	0	0	0	0	1	0	0	0	0
CD0353d	0	0	0	0	0	0	0	0	0	0	0	0	0	0	0	0	0	0	0	0	0	0	0	0	0	0	0	0	0	0	0	0	0	0	0	0	0	0	0	0	0	0	0	0	0	0	1	0	0
CD0354a	1	1	0	0	0	0	0	0	0	0	1	0	0	0	1	0	0	0	0	0	1	1	0	1	0	0	0	1	1	0	1	0	0	0	0	0	3	0	0	0	3	0	0	0	2	1	0	0	2
CD0354c	2	0	0	0	1	0	1	1	1	0	0	0	1	1	0	0	1	0	0	0	0	0	0	0	0	0	0	0	1	0	0	0	0	1	2	0	0	0	0	1	2	0	0	0	2	1	0	1	2
CD0354d	1	0	0	0	0	0	0	0	0	0	0	0	0	0	0	0	0	0	0	0	0	0	0	0	0	0	0	0	0	0	0	0	0	0	0	0	0	0	0	0	0	0	0	0	0	0	0	0	0
CD0355a	0	0	0	0	0	0	0	0	0	0	0	0	1	0	0	0	0	0	0	0	0	0	0	0	0	0	0	0	0	0	0	0	0	0	0	1	0	0	0	0	1	0	0	0	0	0	0	1	0
CD0355c	0	1	0	0	0	0	0	0	0	0	0	0	2	0	0	0	0	0	0	0	0	0	0	0	0	0	0	0	0	0	0	0	0	0	0	0	0	0	0	0	0	0	0	0	0	1	0	0	0
CD0355d	0	0	0	0	0	0	0	0	0	0	0	0	0	0	0	0	0	0	0	0	0	0	0	0	0	0	0	0	0	0	0	0	0	0	0	0	0	0	0	0	0	0	0	0	0	0	0	1	1
CD0356a	0	1	0	0	0	0	1	0	1	0	0	1	2	1	0	0	1	0	1	0	0	0	0	0	0	0	0	0	0	0	0	0	0	0	0	0	0	0	0	0	0	0	0	0	0	0	3	1	1
CD0356c	0	0	1	0	0	0	1	1	0	0	0	0	1	1	0	0	0	0	0	0	0	0	0	0	1	0	0	1	0	0	0	0	0	0	0	0	0	0	0	0	1	0	0	0	1	2	0	3	1
CD0356d	1	0	0	0	0	0	0	1	0	0	0	0	1	0	0	1	0	0	0	0	0	0	0	0	1	0	0	0	0	0	0	0	0	0	0	0	0	0	0	0	0	0	0	0	1	0	1	0	0
CD0357a	1	0	0	0	0	1	0	0	0	1	1	0	2	1	1	1	2	1	0	0	1	0	0	1	0	0	0	0	0	0	1	1	1	0	1	1	1	0	2	0	0	0	0	0	2	0	2	0	0
CD0357c	0	0	1	0	0	0	2	0	0	0	0	0	2	0	0	2	0	0	0	1	0	0	1	0	0	0	0	0	0	1	0	0	2	0	0	1	1	1	1	0	0	1	0	1	3	1	0	1	1
CD0357d	0	0	0	0	1	1	0	0	1	0	0	1	1	0	0	0	0	0	0	0	0	0	0	0	0	1	1	0	0	1	0	0	2	1	0	0	0	0	1	0	0	0	0	1	0	0	0	0	3
CD0358a	0	0	0	0	0	0	0	0	0	0	0	0	0	0	1	0	0	0	0	0	0	0	0	0	0	0	0	0	0	0	0	0	0	0	0	2	0	0	0	0	0	0	0	0	2	0	0	1	0
CD0358c	0	0	0	0	0	0	0	0	0	0	0	0	1	0	0	0	0	0	0	0	0	0	0	0	0	0	0	0	0	0	0	0	0	0	0	0	0	0	0	0	0	0	0	0	1	0	0	2	0
CD0358d	0	0	0	0	0	0	1	0	0	0	0	0	0	0	0	0	0	0	0	0	0	0	0	0	0	0	0	0	0	0	0	0	1	0	0	0	0	0	1	0	0	0	0	0	0	0	0	1	0
CD0359a	0	0	0	0	0	0	0	0	0	0	0	0	1	0	0	0	0	0	0	0	0	0	0	0	0	0	0	1	0	0	0	0	2	0	0	1	0	0	0	0	2	0	1	0	1	1	1	0	0
CD0359c	0	0	0	1	0	0	0	0	0	0	0	0	1	0	0	0	0	0	0	0	0	0	0	0	0	0	0	0	1	0	0	0	0	0	0	0	1	0	0	0	0	0	0	0	1	0	0	0	1
CD0360a	0	0	0	1	0	0	0	0	0	0	0	0	1	0	1	0	1	0	0	0	0	0	0	0	0	1	0	0	0	0	0	0	1	0	0	0	0	0	0	0	0	1	1	0	1	1	0	1	0
CD0360c	2	0	0	0	0	0	0	1	1	0	0	0	2	0	0	1	0	0	0	0	0	0	0	0	0	0	0	0	1	0	0	0	0	0	0	2	0	0	0	1	3	0	1	0	1	0	0	1	0
CD0360d	0	0	0	0	0	0	0	1	0	0	0	0	1	0	0	0	0	0	0	0	0	0	0	0	0	0	0	0	0	0	0	0	0	0	0	0	0	0	0	0	0	0	0	0	1	0	0	2	0
CD0361a	2	0	0	0	0	0	0	0	0	0	0	0	0	0	0	0	0	0	0	0	0	0	0	0	0	0	0	0	0	0	0	0	0	0	0	0	0	0	0	0	0	0	0	0	0	1	0	1	0
CD0361c	2	0	0	0	0	0	0	0	0	0	0	0	0	0	0	1	0	0	0	0	0	0	0	0	0	0	0	0	0	0	0	0	0	0	0	0	0	0	0	0	0	0	0	0	1	2	0	0	0
CD0361d	0	0	0	0	0	1	0	0	0	0	0	0	1	0	0	0	0	0	0	0	0	0	0	0	0	0	0	0	0	0	0	0	0	0	0	0	0	0	0	0	0	0	0	0	2	0	0	0	0
CD0362a	0	0	0	0	1	0	0	0	0	0	1	0	4	0	0	0	0	1	0	0	1	0	0	0	0	0	0	0	0	0	0	0	0	0	0	1	1	0	1	0	0	0	0	1	0	1	0	0	0
CD0362c	1	0	0	0	0	0	0	0	2	0	0	0	1	0	1	0	1	0	0	0	0	0	0	0	0	0	0	0	0	0	1	0	1	1	0	0	0	0	0	0	0	0	0	0	1	0	0	0	0
CD0362d	1	0	0	0	2	0	0	0	0	0	0	0	2	0	0	0	0	0	0	0	0	0	0	0	0	0	0	0	0	0	0	0	0	0	0	0	0	0	0	2	0	0	0	0	2	0	0	0	0
CD0363a	0	0	0	0	0	0	0	0	0	0	0	0	1	0	0	0	0	0	0	0	0	0	0	0	0	0	0	0	0	0	0	0	0	0	0	0	0	0	0	0	0	0	0	0	1	0	0	0	0
CD0363c	0	0	0	0	0	0	0	0	0	0	0	0	2	0	0	1	0	0	0	0	0	0	0	0	0	0	0	0	0	0	0	0	0	0	0	0	0	0	0	0	0	0	0	0	1	0	0	0	1
CD0363d	0	0	0	0	0	0	0	0	0	0	0	0	0	0	0	0	0	0	0	0	0	0	0	0	0	0	0	0	0	0	0	0	0	0	0	0	0	0	0	0	0	1	0	0	0	0	0	0	1
CD0364a	0	0	0	0	0	0	0	0	0	0	0	0	1	0	0	0	0	0	0	0	0	0	0	0	0	0	0	0	0	0	0	0	2	0	0	0	0	0	0	0	1	0	1	0	1	0	0	1	0
CD0364c	0	0	0	0	3	0	0	0	0	0	1	0	0	0	0	1	0	0	0	0	0	0	0	0	1	0	0	0	0	0	0	0	0	0	0	0	0	0	0	0	0	0	1	0	0	1	0	1	1
CD0364d	0	0	0	0	0	0	0	0	0	0	0	0	0	0	0	1	0	0	0	0	0	0	0	0	0	0	0	0	0	1	0	0	0	1	0	0	0	0	0	0	1	0	1	0	0	0	0	0	0
CD0393a	0	1	0	0	0	0	0	0	0	0	0	0	0	0	0	0	0	0	0	0	1	0	0	0	0	0	0	0	0	0	0	0	1	0	0	0	0	0	0	0	0	0	0	0	0	0	0	0	0
CD0393c	0	0	0	0	0	0	0	0	0	0	0	0	0	0	0	0	0	0	0	0	0	0	0	0	0	0	0	0	0	0	0	0	1	0	0	1	0	0	0	1	0	0	0	0	0	0	0	0	0
CD0393d	0	0	0	0	0	0	0	0	0	0	0	0	1	0	0	0	0	0	0	0	0	0	0	0	0	0	0	0	0	0	0	0	1	0	0	0	0	0	0	0	0	0	0	0	1	0	0	0	0
CD0394a	0	0	1	0	0	0	0	0	2	0	0	0	0	0	1	0	0	0	0	0	0	0	0	0	0	1	0	0	0	0	0	1	1	1	0	0	0	1	1	0	0	0	0	0	2	0	1	1	0
CD0394c	1	0	0	0	0	0	0	0	0	1	0	0	1	0	0	0	0	0	1	0	0	0	0	0	0	0	0	0	0	1	0	0	2	0	0	0	0	0	1	0	0	0	0	0	0	0	0	1	0
CD0394d	0	0	0	0	1	0	1	1	0	0	2	0	1	0	0	2	0	0	0	0	2	0	0	0	0	0	0	0	0	0	1	1	1	0	0	0	0	0	1	0	1	0	0	0	0	0	1	0	0
CD0395a	0	0	0	1	0	0	0	0	0	0	0	0	0	0	1	0	0	0	0	1	0	0	0	0	0	0	0	0	1	0	0	0	0	1	0	0	0	0	0	0	0	0	0	0	2	0	1	0	0
CD0395c	2	0	2	0	0	0	0	0	2	0	2	0	0	0	0	0	1	0	0	0	1	1	0	0	0	0	0	0	0	0	3	0	2	0	0	1	2	0	1	0	0	0	1	0	0	1	0	1	1
CD0396a	0	0	0	1	0	0	0	0	0	0	0	0	0	0	0	0	0	0	0	0	0	0	0	0	0	0	0	0	0	0	0	0	0	0	0	0	0	0	0	0	0	0	0	1	2	0	1	0	0
CD0396c	0	0	0	0	0	0	0	0	0	0	0	0	1	0	0	0	0	0	0	0	0	0	0	0	0	0	0	0	1	0	0	0	0	0	0	2	2	0	2	1	0	0	0	0	2	1	4	1	0
CD0396d	0	0	0	1	0	0	0	0	0	0	0	0	0	0	0	0	0	0	0	0	0	0	0	0	0	0	0	0	0	0	0	0	0	0	0	0	0	0	0	0	0	0	0	0	0	0	0	0	0
CD0397a	1	0	0	0	0	0	0	0	2	0	0	0	0	0	2	1	0	0	0	0	0	0	0	0	0	0	0	0	0	0	0	0	0	0	0	0	0	0	0	0	0	0	0	0	0	0	1	0	0
CD0397c	0	0	0	0	1	0	1	0	0	1	0	0	2	1	1	0	1	0	0	0	0	0	0	0	0	0	0	0	0	0	0	0	0	2	0	0	0	0	0	1	0	0	0	1	1	1	2	2	0
CD0397d	0	0	1	0	1	0	0	1	1	0	1	0	3	3	0	0	0	1	0	0	1	0	0	0	0	0	0	0	0	1	0	0	0	1	0	0	2	0	0	0	1	0	0	0	3	0	2	1	1
CD0398a	3	1	0	2	3	0	2	2	2	0	0	1	3	1	0	3	1	0	0	0	1	0	0	0	1	1	1	1	1	0	1	0	1	1	1	0	1	2	1	1	2	0	0	1	8	3	5	2	0
CD0398c	6	0	0	0	1	0	0	1	3	1	1	2	6	1	2	3	0	0	0	2	1	0	1	0	0	1	1	0	0	0	0	0	4	2	2	6	4	1	0	2	2	0	2	3	10	3	6	15	1
CD0398d	2	2	1	2	0	0	2	1	0	0	0	0	3	1	0	3	2	0	0	2	1	0	1	0	1	0	0	1	0	0	0	1	3	3	1	1	1	1	1	0	1	0	1	0	8	0	1	0	2
CD0399a	0	0	0	0	0	0	0	0	0	0	0	0	1	0	0	0	0	0	0	0	0	0	0	0	0	0	0	0	0	0	0	0	0	0	0	0	0	0	0	0	0	0	0	0	1	1	0	0	1
CD0399c	0	0	0	0	0	0	0	0	0	0	0	0	1	0	0	0	0	0	0	0	0	0	0	0	0	0	0	0	0	0	0	0	0	0	0	0	0	0	0	0	0	0	1	0	0	0	0	0	0
CD0399d	0	0	0	0	0	0	0	0	0	0	0	0	2	0	0	0	0	0	0	0	0	0	0	0	0	0	0	0	0	0	0	0	0	0	0	0	0	0	0	0	0	0	1	0	0	0	0	0	0
CD0400a	0	1	0	0	1	0	0	0	0	0	0	1	0	1	1	0	0	0	0	0	0	0	0	0	0	0	0	0	2	0	0	0	3	0	0	0	1	0	0	0	0	1	2	0	1	0	0	0	0
CD0400c	0	1	0	0	2	0	0	0	0	0	0	0	6	0	1	0	0	0	2	1	2	0	0	0	0	0	1	0	4	0	0	1	2	1	0	0	2	2	1	0	1	0	1	0	2	3	1	2	1
CD0400d	0	0	0	0	1	0	0	0	0	0	0	1	1	3	0	0	0	0	0	0	0	0	0	0	1	0	0	0	0	0	0	0	0	0	0	0	0	0	0	0	1	0	0	0	0	0	0	3	0
CD0401a	0	0	0	0	1	0	0	0	0	0	0	0	0	0	0	0	0	0	0	0	0	0	0	0	0	0	0	0	0	0	0	0	0	0	0	0	0	0	0	0	0	0	0	0	0	1	0	0	0
CD0401c	0	0	0	0	0	0	0	0	0	0	0	0	0	0	0	0	0	0	0	0	0	0	0	0	0	0	0	0	0	0	0	0	0	0	1	0	0	0	0	0	0	0	0	0	0	0	0	0	0
CD0401d	0	0	0	0	0	0	0	0	0	0	0	0	0	0	0	0	0	0	0	0	0	0	0	0	0	0	0	0	0	0	0	0	0	0	0	0	0	0	0	0	0	0	0	0	0	0	1	1	0
CD0402a	1	1	0	0	0	1	1	0	0	1	0	1	2	0	1	1	0	0	0	0	0	0	0	0	0	0	0	0	0	1	0	0	2	1	0	0	1	1	1	0	0	2	1	0	1	2	2	3	1
CD0402c	1	1	2	1	1	1	0	0	1	0	0	0	0	0	1	0	0	0	0	1	1	0	0	0	0	0	0	1	0	2	0	0	1	0	2	1	2	0	0	0	0	0	1	0	1	1	0	2	1
CD0403a	2	1	3	1	2	0	1	0	0	0	0	0	5	0	1	0	0	1	1	0	3	0	0	0	1	0	0	0	2	1	0	0	0	0	2	0	2	1	1	0	1	0	0	2	7	1	2	1	3
CD0683b	0	0	0	0	0	0	0	0	0	0	0	0	0	0	0	0	0	0	0	0	0	0	0	0	0	0	0	0	0	0	0	0	0	0	0	0	0	0	0	0	0	0	0	0	0	0	0	0	0
CD0683c	1	0	0	0	1	0	0	0	0	0	0	0	0	0	0	1	0	0	0	0	0	0	0	0	0	0	0	0	0	0	0	0	0	0	0	0	0	0	0	0	0	0	0	0	0	0	0	0	0
CD0683d	1	0	0	0	0	0	0	0	0	0	0	0	0	0	0	0	0	0	0	0	0	0	0	0	0	0	0	0	0	0	0	0	0	0	0	0	0	0	0	0	0	0	0	0	0	0	0	1	0
CD0684b	0	0	0	0	0	0	0	0	0	0	0	1	1	0	0	1	0	0	0	0	0	0	0	0	0	0	0	0	0	0	0	1	0	0	0	0	0	0	0	0	0	0	0	0	0	0	1	0	1
CD0684c	0	0	0	1	0	0	0	0	0	0	0	0	0	0	0	0	0	0	0	0	0	0	0	0	0	0	0	0	0	0	0	0	0	0	0	0	0	1	0	0	0	0	0	0	0	0	0	0	0
CD0684d	0	0	0	0	0	0	0	0	0	0	0	0	0	0	0	0	0	0	0	0	0	0	1	0	0	0	0	0	0	2	0	0	0	0	0	0	0	0	0	0	0	0	0	0	0	0	0	0	1
CD0685b	0	0	0	1	0	0	0	0	0	0	0	0	0	0	0	0	1	0	0	0	0	0	0	0	0	0	0	0	0	0	0	0	0	0	0	0	1	0	0	0	0	1	0	0	1	0	0	0	0
CD0685c	0	0	0	0	0	0	0	1	0	0	0	0	0	0	0	0	0	0	0	0	0	0	0	0	0	0	0	0	0	0	0	0	0	0	0	0	0	0	0	0	1	0	0	0	0	0	1	0	0
CD0685d	0	0	0	0	0	0	0	0	0	0	0	0	1	0	0	0	0	0	1	1	0	0	0	0	1	0	0	0	0	0	0	1	0	0	0	1	0	0	0	0	1	0	0	0	0	1	0	0	0
CD0686b	0	0	0	0	0	0	0	0	0	0	1	0	1	0	0	1	0	0	0	0	0	0	0	0	0	0	0	0	0	0	0	0	1	0	0	0	0	0	0	0	0	0	0	0	0	0	1	0	0
CD0686c	0	0	2	0	0	0	0	0	0	0	0	0	0	1	0	0	0	0	0	1	0	0	0	0	0	1	0	0	1	0	0	0	1	1	1	0	0	0	0	0	2	0	0	0	1	1	1	0	0
CD0686d	0	1	0	0	0	0	0	0	0	0	0	0	0	0	0	0	0	0	0	0	0	0	0	0	0	0	0	0	2	0	0	0	0	0	0	0	0	0	1	0	0	0	0	0	0	0	0	0	0
CD0703b	0	0	0	0	0	0	1	0	1	0	0	0	1	0	0	0	0	0	0	0	0	0	0	0	0	0	0	0	0	0	0	0	0	1	1	1	1	0	0	0	0	4	1	0	0	0	0	1	0
CD0703c	0	0	2	0	1	0	0	0	0	1	0	0	0	0	0	0	0	0	0	0	0	0	0	0	0	0	0	0	0	0	0	0	2	0	0	0	0	0	0	0	0	1	2	0	0	0	0	0	0
CD0703d	1	0	1	0	0	0	0	0	1	0	0	0	1	0	1	0	0	0	0	0	0	0	0	0	0	0	0	0	0	0	0	0	0	0	2	0	0	0	0	0	1	1	1	0	1	0	0	1	0
CD0704b	1	0	0	1	0	0	1	1	0	1	1	1	0	0	0	1	0	0	0	0	0	0	0	0	0	0	0	1	0	0	0	0	0	0	1	0	1	0	0	0	1	0	1	2	0	0	0	0	0
CD0704c	0	1	0	0	1	0	0	0	0	0	0	1	0	0	0	0	1	0	0	0	0	0	0	0	0	0	0	0	0	0	0	0	0	0	0	0	0	0	0	0	1	1	0	3	0	0	1	0	0
CD0704d	1	0	0	0	0	1	0	0	1	0	0	0	0	0	0	0	0	0	0	0	1	0	0	1	0	0	0	0	0	0	0	1	2	0	1	1	0	0	0	0	0	0	1	2	0	1	0	0	1
CD0705b	0	0	0	0	0	0	0	0	1	0	0	0	1	0	0	1	0	0	0	1	0	0	0	0	0	1	0	1	0	0	0	0	2	1	0	2	0	1	2	0	0	3	0	1	0	0	0	0	1
CD0705c	2	0	0	1	1	0	1	0	2	1	0	0	2	2	0	2	0	0	0	0	0	0	0	0	0	0	0	0	0	0	0	0	3	1	0	2	0	1	1	0	3	1	0	0	0	0	0	1	0
CD0705d	1	2	0	0	0	0	0	1	2	0	1	1	1	0	0	0	0	0	0	0	0	0	0	0	0	0	0	0	1	0	0	0	2	1	0	0	1	1	0	0	2	5	0	2	1	1	0	0	0
CD0712e	0	0	0	0	0	0	1	0	0	0	0	0	0	0	0	0	0	1	0	0	0	0	0	0	0	0	0	0	0	0	0	0	0	0	0	0	0	0	0	0	0	0	0	0	2	0	0	0	0
CD0712f	0	0	0	0	0	0	0	0	0	0	0	0	0	0	0	0	0	0	0	0	0	0	0	0	0	0	0	0	0	0	0	0	1	0	0	1	1	0	0	0	0	0	0	0	0	0	0	0	0
CD0719b	0	0	0	0	0	0	0	0	0	0	0	0	1	0	0	0	0	0	0	0	0	0	0	0	0	1	0	0	0	0	0	0	0	0	0	0	1	0	0	0	0	0	0	0	0	0	0	0	0
CD0719c	0	0	0	0	0	0	0	0	0	0	0	0	0	0	0	0	0	0	0	0	0	0	0	1	0	0	0	0	0	0	0	0	0	0	1	0	0	0	0	1	0	0	0	0	0	0	0	0	0
CD0719d	0	0	0	0	0	0	0	0	0	0	0	0	0	0	0	0	0	0	0	0	0	0	0	0	0	0	0	0	0	0	0	0	0	0	0	0	0	0	0	0	0	0	0	0	0	0	0	1	0
CD0720b	0	0	0	0	1	0	0	0	0	0	0	0	0	0	0	0	0	0	0	0	0	0	0	0	0	0	0	0	0	0	0	0	0	0	0	0	0	0	0	0	0	0	0	0	0	0	0	0	0
CD0720c	0	0	0	0	0	0	0	0	2	0	0	1	0	0	0	0	0	0	0	0	0	0	0	0	0	0	0	0	0	0	0	0	0	0	0	0	0	0	0	0	0	0	0	0	0	0	0	0	0
CD0720d	0	0	0	0	0	0	0	0	0	0	0	2	0	0	0	0	0	0	1	0	0	0	0	0	0	0	0	1	0	0	0	1	0	0	0	0	0	0	0	0	0	0	0	0	2	0	0	0	0
CD0721b	0	0	0	0	0	1	0	0	0	0	0	0	0	0	0	0	0	0	0	0	0	0	0	0	0	0	0	0	0	0	0	0	0	0	0	0	0	0	0	1	1	0	0	0	0	0	0	0	0
CD0721c	0	0	0	0	0	0	0	0	0	0	0	0	0	0	0	0	0	0	0	0	0	0	0	0	0	0	0	0	0	0	0	0	0	0	0	0	0	0	0	0	0	0	0	1	0	0	0	0	0
CD0721d	2	2	0	0	1	0	0	0	0	0	0	0	0	0	0	0	0	0	0	0	1	0	0	1	0	0	0	1	0	0	0	0	1	0	0	0	0	0	0	0	0	0	0	0	2	1	0	0	0
CD0722b	0	0	0	1	0	0	1	0	0	0	0	0	1	0	0	1	0	0	0	0	1	0	0	0	0	0	0	0	0	0	1	1	0	0	0	0	1	0	0	0	0	0	2	0	0	0	1	0	0
CD0722c	0	0	1	1	0	0	0	0	0	0	0	0	0	0	0	0	0	0	0	0	0	0	0	0	0	0	0	0	0	0	0	0	0	0	0	0	0	0	1	0	0	0	0	0	0	0	0	0	0
CD0722d	0	0	0	0	0	0	0	0	1	0	0	0	2	0	0	0	0	0	1	0	1	0	1	0	0	0	0	0	0	0	1	0	0	0	1	0	1	0	0	0	0	0	1	0	1	0	1	1	1
CD0727b	1	0	0	0	0	0	0	0	0	1	0	0	0	0	0	0	0	0	0	0	0	0	0	0	0	0	0	0	0	0	0	0	0	0	0	0	1	0	0	0	1	0	0	0	0	1	0	0	0
CD0727c	0	0	0	0	0	0	0	0	0	0	0	0	0	0	0	0	0	0	0	0	0	0	0	0	0	0	0	0	0	0	0	0	0	0	0	0	0	1	0	0	0	0	0	0	1	0	0	0	0
CD0727d	0	0	0	0	0	0	0	0	0	0	0	0	0	0	0	0	0	0	0	0	0	0	1	0	0	0	0	0	0	0	0	0	0	0	0	0	0	0	0	0	0	0	0	0	0	0	0	0	1
CD0728b	1	0	0	0	0	0	0	0	0	0	0	1	0	0	0	0	0	0	0	0	0	0	0	0	1	0	0	0	0	0	1	0	0	0	0	0	0	0	0	0	0	0	0	0	0	0	1	0	0
CD0728c	0	0	0	0	0	0	0	0	0	0	0	0	0	0	0	0	0	0	0	0	0	0	0	0	0	0	1	0	0	0	0	0	0	0	0	0	0	0	0	0	0	0	0	0	0	1	0	0	0
CD0728d	0	0	0	0	0	0	0	0	0	0	0	0	1	0	0	0	0	0	0	0	0	0	0	0	0	0	0	0	0	1	0	0	0	0	1	1	0	0	1	0	0	0	0	0	1	0	0	0	0
CD0729b	0	0	0	0	0	0	0	0	1	0	0	0	1	0	1	0	0	1	0	0	0	0	0	0	0	0	0	0	0	1	0	1	1	0	0	0	0	0	0	0	0	0	0	0	0	0	1	0	0
CD0729c	0	0	0	1	0	0	0	1	0	0	0	0	0	1	0	0	1	1	0	0	0	0	0	0	0	1	0	0	2	0	1	0	0	0	1	0	0	0	0	0	0	0	0	0	0	1	0	0	0
CD0729d	0	0	0	0	0	1	0	0	0	0	0	0	4	0	1	0	0	0	0	0	0	0	0	0	0	0	0	0	2	0	0	0	2	0	0	0	0	1	0	0	0	0	0	0	3	0	1	0	0
CD0730b	0	0	1	0	0	0	0	0	1	0	1	0	1	1	0	1	0	0	0	0	0	0	0	0	0	0	0	0	0	0	0	0	1	1	0	1	0	1	0	0	0	0	0	1	0	1	1	1	0
CD0730c	0	0	0	0	0	0	0	0	0	0	0	0	0	0	1	1	1	0	0	0	1	0	0	0	1	0	0	0	1	0	1	0	0	0	1	1	1	1	0	0	0	0	0	0	0	1	0	2	0
CD0730d	1	0	0	0	1	0	0	0	1	0	0	0	0	0	0	0	0	0	1	0	0	0	0	0	0	0	0	0	0	0	0	0	0	0	0	1	0	1	0	0	1	0	0	0	0	0	0	1	1
CD0731b	0	0	0	0	0	0	0	0	0	0	0	0	1	0	0	0	0	0	0	0	0	0	0	0	0	0	0	0	0	0	0	0	0	0	1	0	0	0	0	0	0	0	0	0	0	0	0	1	0
CD0731c	0	0	0	0	0	0	0	0	0	0	0	0	0	0	0	0	0	0	0	0	0	0	0	0	0	0	0	0	0	0	0	0	0	0	0	0	0	0	0	0	0	0	0	0	0	0	0	0	0
CD0732b	0	0	0	0	0	0	0	0	0	0	0	0	0	0	0	0	0	0	0	0	0	0	0	0	0	0	0	0	0	0	0	0	0	0	0	0	0	0	0	0	0	0	0	0	0	0	0	0	0
CD0732c	0	0	0	0	0	0	0	0	0	0	0	0	0	0	0	0	0	0	0	0	0	0	0	0	0	0	0	0	0	0	0	0	0	0	0	0	0	0	0	0	0	0	0	0	0	0	0	1	0
CD0732d	1	0	0	0	0	0	0	0	0	0	0	0	0	0	0	0	1	0	0	0	0	0	0	0	0	0	0	0	0	0	0	0	0	0	0	0	0	0	0	0	0	0	0	0	0	0	0	0	0
CD0733b	0	0	0	0	0	0	0	0	0	0	0	0	0	0	0	1	0	0	0	0	0	0	0	0	0	0	0	0	0	0	0	0	0	0	0	0	0	1	0	0	0	0	0	0	0	0	0	0	0
CD0733c	1	0	0	0	0	0	0	1	0	0	0	0	1	0	0	0	0	0	0	0	0	0	0	0	0	0	0	0	0	1	0	0	0	0	0	0	0	0	0	0	0	0	0	0	1	0	0	0	0
CD0733d	0	0	0	0	0	0	0	0	0	0	0	0	0	0	0	0	0	0	1	0	0	0	0	0	0	1	0	1	0	0	0	0	1	1	0	0	0	0	0	0	0	1	0	0	0	0	2	0	0
CD0736b	0	0	0	0	0	0	0	0	0	0	0	0	0	0	0	0	0	0	0	0	1	0	0	0	0	0	0	0	0	0	0	0	0	0	0	0	0	0	0	0	0	0	0	0	0	0	0	0	0
CD0736c	0	0	0	0	0	0	0	0	0	0	0	0	0	0	0	0	0	0	0	0	0	0	0	0	0	0	0	0	0	0	0	0	0	0	0	0	0	0	0	0	0	0	0	0	0	0	1	0	0
CD0736d	0	0	0	0	0	0	0	0	0	0	0	0	0	0	0	0	0	0	0	0	0	0	0	0	0	0	0	0	0	0	0	0	0	0	0	0	0	0	0	0	0	0	0	0	0	0	0	0	1
CD0737b	1	1	0	0	0	0	0	1	0	0	0	1	0	0	0	0	0	0	0	0	0	0	0	0	0	0	0	0	0	0	0	0	1	1	0	1	0	0	1	0	0	0	0	0	0	0	0	0	0
CD0738c	0	0	1	0	0	0	0	0	1	0	0	0	0	0	0	0	0	0	0	0	0	0	0	0	0	0	0	0	0	1	0	0	0	0	0	0	0	0	0	0	0	0	0	0	1	0	0	0	0
CD0739c	0	0	0	0	0	0	0	0	0	0	0	0	0	0	0	0	0	0	0	0	0	0	0	0	0	0	0	0	1	0	0	0	1	0	0	0	0	0	0	0	1	1	0	0	1	0	0	0	0
CD0739d	0	0	0	0	0	0	0	0	0	0	0	0	0	0	0	0	1	0	0	0	0	0	0	0	0	0	0	0	0	0	0	0	0	0	0	0	1	0	0	0	0	0	0	0	0	1	0	0	0
CD0740b	0	0	0	0	0	0	0	0	0	0	0	0	1	0	1	0	0	0	0	1	0	0	0	0	0	0	0	0	0	0	0	0	1	0	0	0	1	0	2	0	0	1	0	0	1	0	1	0	0
CD0740d	1	0	0	2	0	0	0	0	0	0	0	0	0	0	0	1	0	1	0	0	0	0	0	0	0	0	0	1	0	0	0	0	1	1	0	0	0	0	0	0	0	1	0	0	0	0	0	0	0
CD0741d	1	0	0	1	0	1	0	1	0	0	0	0	0	0	0	0	0	0	0	1	0	0	0	0	1	0	0	1	2	0	0	0	0	2	0	0	2	0	0	0	0	1	0	0	1	0	0	0	0
CD0744b	0	0	0	0	0	0	0	0	0	0	0	0	0	0	0	0	1	0	0	0	0	0	0	0	0	0	0	0	0	0	0	0	0	0	0	0	0	0	0	0	0	0	0	0	0	0	0	0	0
CD0744c	0	0	0	0	0	0	0	0	0	0	0	0	0	0	0	0	0	0	0	0	0	0	0	0	0	0	0	0	0	0	0	0	0	0	0	0	0	0	0	1	0	0	0	0	1	0	0	0	0
CD0744d	0	0	0	0	0	0	0	0	0	0	0	0	0	0	0	0	0	0	0	0	0	0	0	0	0	0	0	0	1	0	0	0	2	0	0	0	0	0	0	0	0	0	0	0	0	0	0	0	0
CD0745b	0	0	0	0	0	0	0	0	0	0	0	0	0	0	0	0	0	0	0	1	0	0	0	0	0	0	0	0	0	0	0	0	0	1	0	0	0	0	0	0	1	0	0	0	0	0	0	0	0
CD0745c	1	0	0	0	1	0	0	0	0	1	0	0	0	0	0	0	0	0	0	0	0	0	0	0	0	1	0	0	0	0	0	0	1	1	1	0	1	0	0	1	0	0	0	0	0	0	0	0	3
CD0745d	0	0	0	0	0	0	0	0	0	0	0	0	0	0	0	0	0	0	0	0	0	0	0	0	0	0	0	0	0	0	0	0	0	0	0	1	1	0	0	0	0	0	0	1	0	0	0	0	0
CD0746b	0	0	0	1	0	0	0	1	0	0	0	0	1	0	0	0	0	0	0	0	0	0	0	0	0	0	0	0	1	0	0	0	0	0	1	0	0	0	0	0	0	0	0	0	0	0	0	0	0
CD0746c	0	0	0	0	1	0	0	0	0	0	0	0	0	0	0	0	0	0	0	0	0	0	0	1	0	0	0	0	0	0	0	0	0	1	0	0	0	0	0	0	0	1	0	0	0	0	0	0	0
CD0746d	0	0	1	0	2	0	0	0	0	0	0	0	0	0	0	0	0	0	0	0	0	0	0	0	0	0	0	0	1	0	0	1	1	0	0	0	0	0	0	0	0	0	0	0	0	0	1	0	1
CD0747b	1	1	0	0	0	0	2	0	0	1	0	0	0	0	0	0	1	0	0	0	0	0	1	0	0	0	0	0	0	2	0	0	1	0	1	2	1	0	0	0	0	0	0	0	1	0	0	1	0
CD0747c	0	0	0	0	0	0	0	0	0	0	0	1	0	0	0	1	0	0	1	0	0	0	0	0	0	0	0	0	0	0	0	0	0	0	0	0	1	0	0	0	2	2	0	0	2	1	0	0	0
CD0747d	0	1	0	0	0	0	0	0	2	0	0	0	2	1	1	0	0	0	0	0	0	0	0	0	0	0	0	0	0	1	0	0	2	0	0	0	0	1	0	0	0	0	0	0	0	0	1	0	0
CD0752b	0	0	0	0	0	0	0	0	0	0	0	0	0	0	0	0	0	0	0	1	0	0	0	0	0	0	0	0	0	0	0	0	0	0	0	0	0	0	0	0	0	0	0	0	0	0	0	0	0
CD0752c	0	1	0	0	0	0	0	0	1	0	0	0	0	0	0	0	0	0	0	0	0	0	0	0	0	0	0	0	0	0	0	0	0	0	0	0	0	0	0	0	0	0	0	0	0	0	0	0	1
CD0752d	0	0	0	0	0	0	0	0	0	0	0	0	0	0	0	1	0	0	0	1	0	0	0	0	0	0	0	0	0	0	0	0	0	0	0	0	0	0	0	0	0	0	0	0	0	0	0	0	0
CD0753b	0	0	0	0	0	0	0	1	0	0	0	0	0	0	0	0	0	0	0	0	0	0	0	0	0	0	0	0	0	0	0	1	0	0	0	0	0	0	0	0	0	0	0	0	0	1	0	0	1
CD0753c	2	0	0	0	1	0	0	0	1	0	0	0	0	0	0	0	0	0	0	0	1	1	0	0	0	0	0	1	0	0	0	1	0	0	1	0	1	0	0	0	0	0	1	0	1	0	0	0	0
CD0753d	0	1	0	0	0	1	0	0	0	0	0	0	2	0	2	0	0	0	0	0	0	0	0	0	0	0	0	0	1	0	0	0	1	0	0	0	0	0	0	0	0	0	0	0	0	0	1	0	0
CD0754b	0	0	0	0	0	0	0	0	0	0	1	1	0	1	1	0	0	0	0	0	1	0	0	1	0	0	0	1	0	0	0	0	0	0	0	1	0	0	1	0	1	1	0	0	1	0	0	0	0
CD0754c	2	0	1	0	0	0	0	0	1	0	1	0	4	0	1	0	0	0	1	0	1	0	0	0	0	0	1	0	1	0	0	0	2	0	0	0	0	0	0	1	0	2	1	1	2	0	0	0	0
CD0754d	1	0	1	0	0	0	0	0	0	0	0	0	1	0	0	1	0	1	0	0	0	0	0	0	0	0	0	0	0	0	0	0	0	0	0	0	1	1	0	1	0	0	1	0	1	1	2	2	0
CD0757b	0	0	0	0	0	0	0	0	0	0	0	0	0	0	0	0	0	0	0	0	0	0	0	0	0	0	0	0	0	0	0	0	0	0	0	0	0	0	0	0	0	0	0	0	0	0	0	0	1
CD0757c	0	0	0	0	0	0	0	0	0	0	0	0	0	0	0	0	0	0	0	0	0	0	0	0	0	0	0	0	0	0	0	0	0	0	0	0	1	0	0	0	0	0	0	0	0	0	0	0	0
CD0757d	0	0	0	0	0	0	0	0	0	0	0	0	1	0	1	0	0	0	0	0	0	0	0	0	0	0	0	0	0	0	0	0	1	0	1	0	0	1	0	0	0	0	0	0	0	0	0	0	1
CD0758b	0	0	0	0	0	0	1	0	0	1	0	0	0	0	0	0	2	0	0	0	0	0	0	0	0	0	0	0	1	0	0	0	0	0	0	0	0	1	0	0	0	0	0	0	1	0	0	0	0
CD0758c	0	0	1	0	0	0	1	0	0	1	0	0	0	0	0	0	0	0	1	0	0	1	0	0	0	0	0	0	1	0	0	0	0	0	0	0	0	0	0	0	1	0	0	0	0	0	0	0	0
CD0758d	0	0	0	0	0	0	0	1	0	0	0	0	0	0	0	0	1	0	1	0	0	0	0	0	1	0	0	0	0	0	0	0	0	0	0	1	0	0	0	0	0	0	0	0	1	0	0	0	0
CD0759b	1	2	0	0	0	1	0	0	0	0	0	0	2	1	0	0	0	0	0	0	0	1	0	0	0	0	0	0	1	1	1	0	0	0	2	1	0	0	0	2	0	0	1	0	2	0	2	0	2
CD0759c	3	0	0	0	0	0	0	0	1	0	0	0	0	2	0	0	1	0	0	0	0	0	0	0	0	0	0	0	0	0	0	0	0	0	0	0	0	0	2	0	0	0	1	0	2	1	1	0	0
CD0759d	2	0	1	0	1	0	1	0	0	0	0	1	0	2	0	0	0	0	0	1	0	0	0	0	0	1	0	0	1	0	0	0	0	2	1	1	1	1	2	0	3	0	1	1	2	1	1	0	0
CD0762b	0	0	0	0	0	0	0	0	0	0	0	0	0	0	0	0	0	0	0	0	0	0	0	0	0	0	0	0	0	0	0	0	0	0	0	0	0	0	0	0	0	0	0	0	0	0	0	0	1
CD0762c	0	0	0	1	0	0	0	0	0	0	0	1	0	0	0	0	0	0	0	0	0	0	0	0	0	0	0	0	1	0	0	0	0	0	0	0	0	0	0	0	0	0	0	0	0	0	0	0	0
CD0762d	0	0	0	0	0	0	1	0	0	0	0	0	0	0	0	0	0	0	0	0	0	0	0	0	0	0	0	0	0	0	0	0	0	0	0	1	0	0	0	0	0	0	0	0	0	0	1	0	0
CD0763b	1	1	0	0	0	0	0	0	0	0	0	0	0	1	1	0	0	0	0	0	1	0	0	0	0	0	0	0	0	0	0	0	1	0	1	0	1	0	0	0	0	0	0	0	1	0	0	1	0
CD0763c	0	0	1	0	0	0	1	0	0	1	0	0	0	0	1	0	0	0	0	0	0	0	0	0	0	0	0	1	0	0	0	0	0	0	0	0	0	1	0	0	0	0	1	0	1	0	0	0	1
CD0763d	0	0	0	0	0	0	0	0	0	0	0	0	0	1	0	1	0	0	0	0	0	0	0	0	0	0	0	0	0	0	0	0	1	0	0	1	0	0	0	0	0	0	0	0	1	0	1	0	0
CD0764b	0	0	0	0	0	0	1	1	0	1	0	0	2	0	0	3	1	0	0	0	0	0	0	0	1	1	0	0	0	0	1	1	0	1	0	0	0	0	0	0	1	0	0	0	2	0	0	1	0
CD0764c	2	0	0	1	0	0	0	0	0	0	0	0	0	0	0	0	1	0	0	0	0	0	0	0	2	0	0	0	1	0	0	0	2	0	1	0	0	0	0	0	0	0	0	0	1	1	3	0	0
CD0764d	0	0	1	0	0	0	0	0	0	0	0	0	0	0	0	0	0	0	0	0	0	0	1	0	0	0	0	1	0	0	0	2	1	1	0	1	0	0	1	0	1	0	1	0	2	1	1	2	2
CD0767b	0	0	0	0	0	0	0	0	0	0	0	0	0	1	0	0	0	0	0	0	0	0	0	0	0	0	0	0	0	0	0	0	0	0	0	0	1	0	0	0	0	0	0	0	0	0	0	0	0
CD0767c	0	0	0	0	0	0	0	0	0	0	0	0	0	0	0	0	0	0	0	0	0	0	0	0	0	0	0	0	0	0	0	0	0	0	0	2	0	0	0	0	0	0	0	0	0	0	0	0	0
CD0767d	1	0	0	0	0	0	0	0	0	0	0	0	0	0	0	0	0	0	0	0	0	0	0	0	0	0	0	0	0	0	0	0	0	0	0	0	0	0	0	0	0	0	1	0	0	0	0	0	0
CD0768b	0	0	0	0	0	0	0	0	0	0	0	2	1	1	2	0	0	0	0	0	1	0	0	0	0	0	0	0	0	0	0	0	0	0	0	0	0	0	0	0	0	0	1	0	2	1	3	0	0
CD0768c	0	1	0	0	0	0	0	0	1	0	0	0	0	0	0	0	0	0	1	0	1	0	0	0	1	0	0	0	0	0	0	0	0	0	0	0	0	0	0	0	1	0	0	0	0	0	2	0	0
CD0768d	0	0	0	0	0	0	0	0	0	0	0	0	0	0	0	0	0	0	0	0	0	0	0	0	0	0	0	0	0	0	0	0	1	0	0	1	0	0	1	0	0	0	0	0	0	0	0	0	0
CD0769b	1	1	0	0	0	0	0	0	0	0	0	0	2	0	1	1	0	0	0	0	0	0	0	0	0	1	0	0	0	1	0	1	0	1	0	0	2	0	0	0	0	0	1	0	0	0	2	0	0
CD0769c	1	0	0	0	0	0	0	0	0	0	1	0	1	0	1	0	0	0	0	1	0	0	0	0	0	0	0	0	0	0	0	0	0	0	0	0	1	0	0	0	0	0	0	0	0	1	0	0	1
CD0787d	0	0	0	0	0	1	0	2	0	0	0	0	2	0	0	2	0	0	0	0	0	0	0	0	0	0	0	0	0	0	0	0	0	2	0	1	2	4	1	3	0	3	0	2	6	1	7	6	1
CD0790b	0	0	0	0	0	0	0	0	0	0	0	0	0	0	0	0	0	0	0	0	0	0	0	0	0	0	0	0	0	0	0	0	0	0	0	0	0	0	0	0	0	0	0	0	0	0	0	0	0
CD0791c	0	0	0	0	0	0	0	0	0	0	0	0	0	0	0	0	0	0	0	0	0	0	1	0	0	0	0	0	0	0	0	0	0	0	0	0	0	1	0	0	0	0	0	1	0	1	1	0	0
CD0798b	0	0	0	0	0	0	0	0	0	0	0	0	0	0	0	0	0	0	0	0	0	0	0	0	0	0	0	0	0	0	0	0	0	0	0	0	0	0	0	0	0	0	0	0	0	0	0	0	0
CD0798c	1	0	0	0	0	0	0	0	0	0	0	0	0	0	0	0	0	0	0	0	0	0	0	0	0	0	0	0	0	0	0	1	0	0	1	0	0	0	0	1	0	0	0	0	0	0	0	0	0
CD0798d	0	0	0	0	0	0	0	0	0	0	0	0	0	0	0	0	0	0	0	0	1	0	0	0	0	0	0	0	0	0	0	0	0	0	0	0	1	0	0	0	0	0	0	0	1	0	0	0	1
CD0799b	0	0	0	0	1	0	0	0	0	0	0	0	0	0	0	0	0	0	0	0	0	0	0	0	0	0	0	0	0	0	0	0	0	0	0	0	0	0	0	0	0	0	0	0	0	0	2	0	0
CD0799c	0	0	0	1	0	0	0	0	0	0	0	0	0	0	0	0	0	0	0	0	0	0	0	0	0	0	0	0	0	1	0	0	0	0	0	0	0	0	0	0	1	1	0	0	0	0	0	0	1
CD0799d	0	0	0	0	0	0	0	0	0	0	0	0	0	0	0	1	0	0	0	0	0	0	0	0	0	0	0	0	0	0	0	0	0	0	0	0	0	0	0	0	0	0	0	0	0	0	0	0	0
CD0800b	0	0	0	0	0	0	0	0	1	0	0	0	2	0	0	0	0	0	0	0	0	0	0	0	0	0	0	0	1	1	0	0	0	0	1	0	0	0	0	0	0	0	0	0	0	0	0	1	0
CD0800c	1	0	0	0	0	0	0	0	0	0	0	1	1	0	0	1	0	0	0	0	0	0	0	1	0	0	0	0	0	0	0	0	1	0	0	0	0	0	0	0	0	0	0	0	2	1	0	0	1
CD0800d	1	0	0	0	1	0	0	0	0	0	0	0	0	0	1	1	0	0	0	0	0	0	0	0	0	0	0	0	0	0	0	0	1	0	0	0	0	0	0	1	0	0	0	0	1	1	1	0	0
CD0801b	0	0	0	1	0	0	0	0	0	0	0	0	0	0	0	1	0	0	0	0	0	0	1	0	1	0	0	0	0	0	0	2	1	0	1	0	0	0	0	0	0	0	0	0	2	0	0	1	1
CD0801c	1	0	0	0	0	0	0	0	0	0	1	3	1	0	0	0	1	0	0	0	0	0	0	0	0	0	0	0	1	0	0	0	3	2	0	0	1	0	0	0	0	0	1	0	2	0	2	0	0
CD0801d	0	0	0	0	0	0	0	0	0	0	1	0	1	0	1	0	1	0	1	0	1	0	0	0	0	0	0	0	0	0	0	0	1	1	0	0	0	0	1	0	0	1	0	1	2	0	0	1	2
CD0804b	0	0	0	1	0	0	0	0	0	0	0	0	0	0	0	0	0	0	0	0	0	0	0	0	0	0	0	0	0	0	0	0	0	1	1	0	0	0	0	0	0	0	0	0	0	0	0	0	1
CD0804c	1	0	0	0	0	0	0	0	1	1	0	0	0	1	0	0	0	0	0	0	0	0	0	0	0	0	0	0	0	0	0	0	0	0	0	0	0	0	0	0	0	0	0	0	0	0	2	0	0
CD0804d	1	0	1	0	0	0	0	0	0	0	0	0	1	0	0	1	0	0	1	0	0	0	0	0	0	0	0	0	0	0	0	0	0	0	0	1	0	0	0	0	0	0	1	0	0	0	0	0	1
CD0804e	0	0	1	0	0	0	0	0	0	0	0	0	0	0	0	0	0	0	0	0	0	0	0	0	0	0	0	0	0	0	1	0	0	0	1	0	0	0	0	0	0	0	0	0	0	0	0	0	0
CD0805b	1	0	0	0	0	0	0	0	0	0	0	0	1	0	0	1	0	0	0	0	0	0	0	0	0	0	0	1	1	0	0	0	0	1	1	1	0	0	0	1	1	0	0	0	1	1	0	0	1
CD0805c	0	0	0	0	0	0	0	1	0	0	0	0	0	0	0	0	1	0	0	0	0	0	0	0	0	0	0	0	0	0	0	0	0	0	0	1	0	0	0	0	0	1	0	0	1	0	0	1	0
CD0805d	1	0	0	0	0	0	0	0	1	1	0	0	0	0	0	0	0	0	0	0	0	0	0	0	0	0	0	0	0	0	0	0	0	0	0	0	0	2	0	0	0	0	0	0	0	0	1	1	0
CD0806b	0	0	0	1	0	0	0	0	1	0	0	0	0	0	0	0	1	0	0	0	0	0	0	0	0	0	0	0	0	0	0	0	0	0	0	0	0	1	1	2	0	1	1	0	3	1	0	2	3
CD0806c	0	0	0	1	0	0	0	0	0	0	0	0	0	0	0	0	0	0	0	0	0	0	0	0	0	0	0	0	0	0	0	0	0	1	0	0	1	3	1	0	0	1	0	0	3	5	2	3	4
CD0806d	0	0	0	0	0	0	0	0	0	0	0	0	0	0	0	0	0	0	0	0	0	0	0	0	0	0	0	0	0	0	0	0	0	1	0	0	2	1	0	1	0	0	0	0	1	1	2	2	1
CD0809b	0	0	0	0	0	0	0	0	0	0	0	0	0	0	0	0	0	0	0	0	0	0	0	0	0	0	0	0	0	0	0	0	0	0	0	0	0	0	0	0	0	0	0	0	0	0	0	0	0
CD0809c	0	0	0	0	0	0	0	0	0	0	0	0	0	0	0	0	0	0	0	0	0	0	0	0	0	0	0	1	0	0	0	0	0	0	0	0	0	0	0	0	0	0	0	0	0	0	0	0	0
CD0809d	0	0	0	0	0	0	0	0	0	0	0	0	0	0	0	0	0	0	0	0	0	0	0	0	0	0	0	0	0	0	0	0	0	0	0	0	0	0	0	0	0	0	0	0	0	0	0	0	0
CD0810b	1	0	0	0	0	0	0	0	0	0	0	0	0	1	0	0	0	0	0	0	0	0	0	0	0	0	0	0	0	0	0	0	0	0	0	0	0	0	0	0	0	0	0	0	0	0	1	1	2
CD0810c	0	0	0	0	0	0	0	0	0	0	0	0	0	0	0	0	0	0	0	0	0	1	0	0	0	0	0	0	0	0	0	0	0	0	0	0	1	1	0	0	0	0	0	0	0	1	1	0	1
CD0810d	0	0	0	1	0	0	0	0	0	0	0	0	0	1	0	0	0	0	0	0	0	0	0	0	0	0	0	0	0	0	0	0	0	1	0	1	0	0	0	0	0	0	0	0	2	0	0	0	0
CD0811b	0	1	0	1	0	0	0	0	0	0	0	1	1	0	0	0	0	0	0	2	1	0	0	0	0	0	0	0	0	1	0	1	0	1	2	2	2	2	1	2	0	2	0	2	10	10	3	3	4
CD0811c	0	0	0	0	0	0	0	0	0	0	0	0	0	0	0	1	0	0	0	1	0	0	0	1	0	0	0	0	0	0	0	0	0	0	2	0	1	0	1	0	0	0	0	0	4	1	2	1	3
CD0841b	0	0	0	0	0	0	0	0	0	0	0	0	0	0	0	0	0	1	0	0	0	0	0	0	0	0	0	0	0	0	0	0	0	0	0	0	1	0	0	0	0	0	0	0	0	0	0	0	0
CD0842b	2	0	0	1	5	1	1	3	1	0	1	0	4	3	0	4	0	0	0	1	2	0	1	3	0	1	0	0	3	2	0	0	2	5	0	10	29	23	10	23	2	2	0	6	57	59	40	63	13
CD0842c	1	0	0	3	1	1	1	2	0	0	0	0	8	3	1	1	2	2	0	0	1	1	1	4	1	0	1	0	2	1	1	2	6	6	0	17	22	13	17	23	1	5	0	6	53	46	31	46	8
CD0842d	4	1	0	3	4	2	1	3	1	0	0	1	13	6	3	6	2	0	0	0	2	2	1	1	0	0	0	0	2	4	2	2	2	12	0	8	31	32	12	32	1	8	2	7	77	72	53	59	11
CD0843b	0	1	0	0	0	0	0	0	0	0	0	0	0	0	0	0	0	0	0	0	0	0	0	0	1	0	0	0	0	0	0	0	0	0	0	0	0	0	0	1	0	0	0	0	0	1	0	2	0
CD0844b	1	0	0	2	1	1	0	1	0	0	0	2	2	2	1	2	0	0	0	0	0	1	0	0	0	0	0	0	0	2	0	1	1	3	1	9	16	11	7	11	0	2	1	1	37	23	20	36	3
CD0845b	0	0	0	0	0	0	0	1	1	0	0	0	1	1	0	2	0	0	0	0	0	0	0	0	0	1	0	0	0	1	0	1	0	3	0	4	5	0	7	3	0	0	0	1	12	11	3	10	4
CD0864d	0	0	0	0	0	2	0	6	0	0	0	1	0	1	0	0	0	0	0	0	0	0	0	0	0	0	1	0	0	0	0	0	1	0	0	0	0	0	0	0	1	0	0	0	0	0	0	0	0
CD0866b	0	0	0	0	1	3	0	1	0	0	0	0	0	0	0	0	0	0	0	0	0	0	0	0	0	0	1	0	0	0	0	0	0	0	0	0	0	1	0	0	0	0	0	0	0	0	0	0	0
CD0866c	0	0	0	0	0	1	0	1	0	1	0	1	0	0	0	0	0	0	0	0	0	0	1	0	0	0	0	0	0	0	0	0	0	0	1	0	0	0	0	0	0	2	0	1	0	0	0	0	0
CD0884b	0	0	0	1	0	0	0	1	0	0	0	0	0	0	0	0	0	0	0	0	0	0	0	0	1	0	0	0	0	0	0	0	0	0	0	0	0	0	0	0	0	1	0	0	0	0	0	0	0
CD0884d	0	0	0	0	0	2	0	0	0	2	0	0	0	0	0	0	0	0	0	0	0	0	0	0	0	0	0	0	0	0	0	0	0	0	0	0	0	0	0	0	0	0	0	0	0	0	0	0	0
CD0885b	0	0	0	0	0	2	0	1	0	1	0	0	0	0	0	0	0	0	0	0	0	0	0	0	0	0	0	0	0	0	0	0	0	0	0	0	0	1	1	0	0	0	0	0	0	0	0	0	1
CD0885c	0	1	0	1	1	3	0	2	0	2	0	0	0	0	0	1	0	0	0	1	0	0	0	0	0	0	0	1	0	0	0	0	0	0	0	0	0	0	0	0	0	0	0	0	1	0	0	0	0
CD0910b	2	0	0	0	1	1	0	3	0	0	0	0	0	1	0	0	0	0	0	0	0	0	0	0	0	0	0	0	0	0	1	0	0	0	0	0	0	0	1	0	0	0	0	0	1	0	0	0	0
CD0910c	1	1	0	0	0	2	0	1	0	0	0	0	0	0	0	1	0	0	0	0	0	0	0	0	0	0	0	0	0	0	0	0	0	1	1	0	0	0	0	0	0	0	0	0	0	0	0	0	0
CD0910d	0	0	1	0	0	4	0	3	0	0	0	2	1	0	0	0	0	0	0	1	0	0	0	1	0	0	0	0	0	0	0	0	0	0	0	0	0	0	0	0	0	0	0	0	0	0	0	0	0
CD0911b	0	0	0	1	0	1	0	0	0	0	0	0	1	0	0	0	0	0	0	0	0	0	0	0	0	0	0	0	1	0	0	0	2	0	0	0	0	0	0	0	0	0	0	0	0	1	1	0	0
CD0911d	0	1	0	0	0	1	0	2	0	0	0	0	0	1	0	0	2	0	0	0	0	0	0	0	1	0	0	0	0	0	0	0	0	0	0	0	0	0	0	0	0	0	0	0	0	0	0	0	1
CD0947b	0	0	0	0	0	0	0	0	0	0	0	0	3	0	1	1	0	0	0	0	0	0	0	0	0	0	0	0	0	0	0	0	0	0	0	2	1	0	1	1	0	0	0	0	2	3	0	1	0
CD0994c	0	1	0	0	0	0	0	0	0	0	0	0	0	0	0	0	1	0	0	0	0	0	0	0	0	0	0	0	0	0	0	0	0	0	0	0	0	0	0	0	0	0	0	0	0	0	0	0	0
CD0995c	0	0	0	1	0	0	0	0	0	0	0	0	0	0	0	0	0	0	0	0	0	0	0	0	0	0	0	0	0	0	0	0	0	0	0	0	0	0	0	0	0	0	0	0	0	0	0	0	0
CD1022d	0	1	0	0	1	0	0	1	0	0	0	0	1	0	0	0	0	0	0	0	0	0	0	0	0	0	0	0	0	0	0	0	2	0	0	0	0	0	0	0	0	0	0	0	0	0	0	0	0
CD1023c	0	0	0	0	0	1	0	1	0	0	0	0	0	0	0	2	0	0	0	0	0	0	0	0	0	0	0	0	0	0	0	0	0	0	0	0	1	0	0	0	1	0	0	0	0	0	0	0	0
CD1023d	0	3	0	0	0	0	0	1	0	0	0	0	1	0	0	1	0	0	0	0	0	0	0	0	0	0	0	0	0	0	0	0	0	0	0	0	0	0	0	0	0	0	0	0	0	0	0	0	0
CD1060b	0	0	0	0	0	0	0	0	0	0	0	0	0	0	0	0	0	0	0	0	0	0	0	0	0	0	0	0	0	0	0	0	0	0	0	0	0	0	0	0	0	0	0	0	0	0	0	0	0
CD1060c	0	0	0	0	0	0	0	0	0	0	0	0	0	0	0	0	0	0	0	0	0	0	0	0	0	0	0	0	0	0	0	0	0	0	1	0	0	0	0	0	0	0	0	0	0	0	0	0	0
CD1060d	0	0	0	0	0	0	0	0	0	0	0	0	0	0	0	0	0	0	0	0	0	0	0	0	0	0	0	0	0	0	0	0	0	0	0	0	0	0	0	0	0	0	0	0	0	0	0	0	0
CD1061b	1	0	0	0	1	0	0	0	0	1	0	1	0	1	1	2	0	0	0	0	0	0	0	0	0	0	0	0	0	0	0	0	0	0	0	1	1	0	0	0	0	0	2	0	2	0	0	1	0
CD1061c	0	0	0	0	0	0	0	0	0	0	0	0	1	0	0	0	0	0	0	0	1	0	0	0	0	0	0	0	1	0	0	0	0	0	1	0	0	0	0	0	0	0	0	0	1	1	0	0	0
CD1061d	0	0	0	0	0	0	0	0	1	0	0	0	0	0	1	0	1	0	0	0	0	0	0	0	1	0	0	0	0	0	1	0	1	0	0	0	0	0	0	0	1	0	0	1	0	0	0	0	0
CD1062b	0	0	0	1	1	2	0	0	1	1	1	0	2	1	0	0	0	0	0	0	1	0	0	0	0	1	0	0	1	0	0	0	3	0	0	0	1	0	0	1	0	0	0	0	1	0	2	1	0
CD1062c	1	0	0	0	1	0	1	0	1	0	0	0	0	0	0	0	0	1	0	2	0	0	1	0	0	0	1	0	0	0	0	1	1	0	0	1	2	2	0	0	1	1	0	1	2	1	0	1	1
CD1062d	1	0	0	1	0	1	0	0	0	0	2	0	2	0	1	0	1	0	0	0	0	0	1	0	0	0	0	0	1	0	0	0	1	1	2	1	0	2	1	0	0	0	0	0	0	0	2	0	0
CD1076b	0	0	0	0	0	0	0	0	0	0	0	0	0	0	0	0	0	0	0	0	0	0	0	0	0	0	0	0	0	0	0	0	0	0	0	0	0	0	0	0	0	0	1	0	0	0	0	0	0
CD1076c	0	0	0	0	0	0	0	0	0	0	0	0	0	0	0	0	0	0	0	0	0	0	0	0	0	0	0	0	0	0	0	0	0	0	0	0	0	0	0	0	0	0	0	0	1	0	0	0	0
CD1076d	0	0	0	0	0	0	0	0	0	0	0	0	0	0	0	0	0	0	0	0	0	0	0	0	0	0	0	1	0	0	0	0	0	0	0	0	0	0	0	0	0	0	0	0	0	1	0	0	0
CD1077b	0	0	0	3	0	0	0	0	0	0	0	0	0	0	0	1	0	0	0	0	0	0	0	0	0	0	1	0	1	0	0	0	0	0	0	0	0	0	0	0	0	1	0	0	0	0	0	1	0
CD1077c	0	0	0	0	0	0	0	0	0	0	0	0	0	0	0	0	0	0	0	0	0	0	0	0	0	0	0	1	0	0	0	0	0	1	0	0	0	0	1	0	0	0	0	0	0	0	1	0	0
CD1077d	1	0	0	1	1	0	1	0	0	0	0	0	1	0	0	1	0	0	0	0	0	0	0	0	0	0	0	0	0	0	0	0	0	0	0	0	0	0	0	0	0	1	0	0	0	0	0	0	0
CD1078b	0	0	0	1	0	0	1	0	0	0	0	0	0	0	0	0	0	0	0	0	0	0	0	0	0	0	0	0	0	0	0	0	0	0	0	1	0	1	0	0	0	0	0	0	1	0	0	1	1
CD1078c	0	0	0	0	0	1	0	0	0	0	0	0	1	0	2	0	0	0	0	0	0	0	0	0	0	0	0	0	0	0	1	0	0	0	0	0	0	0	0	0	1	1	0	0	2	0	0	0	0
CD1078d	0	0	0	0	0	0	0	0	1	0	0	0	1	0	0	0	1	0	0	0	0	0	0	0	0	0	0	0	1	0	0	0	0	1	1	0	1	0	0	0	2	0	0	1	1	0	1	0	1
[truncated: 71 more columns]
