# Supplementary material for: C. elegans genome-wide analysis reveals DNA repair pathways that act cooperatively to preserve genome integrity upon ionizing radiation
Source: PLoS One. 2021 Oct 6;16(10):e0258269. doi: 10.1371/journal.pone.0258269 (PMC8494335; doi:10.1371/journal.pone.0258269)
Supplement: S2 Table — Details of all mutations reported as clustered across genotypes and different irradiation doses, as well as a summary of clustering for all samples where any clustered mutations were found. (XLSX) [file pone.0258269.s002.xlsx]

## Sheet: Clustered_mutations
Chromosome	start	end	Sample	VAF	Type	experiment	genotype
V	7871259	7871259	CD0110a	0.47	DNV	N2:Rad:20:1	N2
V	7871261	7871261	CD0110a	0.48	DNV	N2:Rad:20:1	N2
X	11611356	11611356	CD0110a	0.63	T>A	N2:Rad:20:1	N2
X	11611368	11611368	CD0110a	0.57	T>A	N2:Rad:20:1	N2
IV	2451306	2451306	CD0110d	0.55	DNV	N2:Rad:20:1	N2
IV	2451370	2451370	CD0110d	0.55	C>G	N2:Rad:20:1	N2
IV	12345572	12345572	CD0721d	0.4	DNV	N2:Rad:20:1	N2
IV	12345584	12345584	CD0721d	0.4	T>A	N2:Rad:20:1	N2
V	17897101	17897101	CD0111d	0.47	C>T	lig-4:Rad:20:1	lig-4
V	17897103	17897103	CD0111d	0.44	C>A	lig-4:Rad:20:1	lig-4
V	19068644	19068644	CD0111d	0.4	DNV	lig-4:Rad:20:1	lig-4
V	19068648	19068648	CD0111d	0.37	T>A	lig-4:Rad:20:1	lig-4
II	9921242	9921242	CD0112c	0.3	T>C	brc-1:Rad:20:1	brc-1
II	9921244	9921244	CD0112c	0.26	T>G	brc-1:Rad:20:1	brc-1
X	11149662	11149662	CD0112c	0.37	T>G	brc-1:Rad:20:1	brc-1
X	11149669	11149669	CD0112c	0.36	T>A	brc-1:Rad:20:1	brc-1
I	12454743	12454743	CD0112d	0.53	C>A	brc-1:Rad:20:1	brc-1
I	12454817	12454817	CD0112d	0.46	C>A	brc-1:Rad:20:1	brc-1
X	13760142	13760143	CD1061c	0.391304	D	brc-1:Rad:20:1	brc-1
X	13760150	13760150	CD1061c	0.45	T>A	brc-1:Rad:20:1	brc-1
X	13760152	13760152	CD1061c	0.45	T>C	brc-1:Rad:20:1	brc-1
X	13760156	13760156	CD1061c	0.45	DNV	brc-1:Rad:20:1	brc-1
X	10369137	10369137	CD0114a	0.4	T>A	lig-4:Rad:40:1	lig-4
X	10369140	10369140	CD0114a	0.39	DNV	lig-4:Rad:40:1	lig-4
III	12377887	12377887	CD0114d	0.37	C>T	lig-4:Rad:40:1	lig-4
III	12377893	12377893	CD0114d	0.4	T>G	lig-4:Rad:40:1	lig-4
V	19411979	19411979	CD0114d	0.46	T>G	lig-4:Rad:40:1	lig-4
V	19411998	19411998	CD0114d	0.47	C>A	lig-4:Rad:40:1	lig-4
X	3775520	3775520	CD0114d	0.28	DNV	lig-4:Rad:40:1	lig-4
X	3775522	3775522	CD0114d	0.28	DNV	lig-4:Rad:40:1	lig-4
III	12882710	12882710	CD0115a	0.538462	I	brc-1:Rad:40:1	brc-1
III	12882828	12882828	CD0115a	0.75	T>A	brc-1:Rad:40:1	brc-1
III	12882830	12882830	CD0115a	0.73	T>C	brc-1:Rad:40:1	brc-1
V	5951871	5951871	CD0115d	0.306452	I	brc-1:Rad:40:1	brc-1
V	5951880	5951880	CD0115d	0.41	T>A	brc-1:Rad:40:1	brc-1
II	1757006	1757006	CD1062b	0.53	C>T	brc-1:Rad:40:1	brc-1
II	1757023	1757023	CD1062b	0.55	T>C	brc-1:Rad:40:1	brc-1
III	702232	702233	CD1062b	0.366667	D	brc-1:Rad:40:1	brc-1
III	702238	702238	CD1062b	0.44	T>A	brc-1:Rad:40:1	brc-1
III	2184633	2184634	CD1062b	0.62069	D	brc-1:Rad:40:1	brc-1
III	2184640	2184640	CD1062b	0.67	T>A	brc-1:Rad:40:1	brc-1
III	9284261	9284262	CD1062c	0.384615	D	brc-1:Rad:40:1	brc-1
III	9284271	9284271	CD1062c	0.45	T>A	brc-1:Rad:40:1	brc-1
V	17746910	17746910	CD1062c	0.6	C>A	brc-1:Rad:40:1	brc-1
V	17746921	17746921	CD1062c	0.62	T>G	brc-1:Rad:40:1	brc-1
II	6041464	6041464	CD0116a	0.37	DNV	brc-1,lig-4:Rad:40:1	brc-1,lig-4
II	6041466	6041466	CD0116a	0.38	DNV	brc-1,lig-4:Rad:40:1	brc-1,lig-4
V	2988359	2988359	CD0116d	0.6	T>G	brc-1,lig-4:Rad:40:1	brc-1,lig-4
V	2988441	2988441	CD0116d	0.51	C>T	brc-1,lig-4:Rad:40:1	brc-1,lig-4
V	15684066	15684066	CD0116d	0.46	T>A	brc-1,lig-4:Rad:40:1	brc-1,lig-4
V	15684070	15684070	CD0116d	0.46	C>A	brc-1,lig-4:Rad:40:1	brc-1,lig-4
I	1658381	1658381	CD0117c	0.25	T>C	N2:Rad:80:1	N2
I	1658390	1658390	CD0117c	0.22	C>T	N2:Rad:80:1	N2
I	1658392	1658392	CD0117c	0.23	T>C	N2:Rad:80:1	N2
I	14486624	14486624	CD0117c	0.28	DNV	N2:Rad:80:1	N2
I	14486639	14486639	CD0117c	0.27	T>G	N2:Rad:80:1	N2
III	5744944	5744944	CD0117c	0.65	T>A	N2:Rad:80:1	N2
III	5744947	5744947	CD0117c	0.64	C>T	N2:Rad:80:1	N2
IV	7385565	7385565	CD0117c	0.39	T>A	N2:Rad:80:1	N2
IV	7385597	7385597	CD0117c	0.37	C>A	N2:Rad:80:1	N2
I	13146012	13146012	CD0117d	0.38	C>T	N2:Rad:80:1	N2
I	13146026	13146026	CD0117d	0.39	C>G	N2:Rad:80:1	N2
V	17993720	17993720	CD0117d	0.45	T>A	N2:Rad:80:1	N2
V	17993731	17993731	CD0117d	0.46	DNV	N2:Rad:80:1	N2
II	5308579	5308579	CD0263d	0.38	C>A	N2:Rad:80:1	N2
II	5308581	5308582	CD0263d	0.269231	D	N2:Rad:80:1	N2
II	15162305	15162305	CD0118a	0.48	C>T	lig-4:Rad:80:1	lig-4
II	15162307	15162307	CD0118a	0.44	DNV	lig-4:Rad:80:1	lig-4
II	15162309	15162309	CD0118a	0.43	DNV	lig-4:Rad:80:1	lig-4
V	6857856	6857856	CD0118a	0.56	T>A	lig-4:Rad:80:1	lig-4
V	6857859	6857859	CD0118a	0.56	T>A	lig-4:Rad:80:1	lig-4
IV	14409005	14409005	CD0118c	0.43	C>A	lig-4:Rad:80:1	lig-4
IV	14409007	14409007	CD0118c	0.43	T>A	lig-4:Rad:80:1	lig-4
X	11294167	11294167	CD0118c	0.66	T>C	lig-4:Rad:80:1	lig-4
X	11294171	11294171	CD0118c	0.65	T>C	lig-4:Rad:80:1	lig-4
I	14470121	14470121	CD0118d	0.56	C>T	lig-4:Rad:80:1	lig-4
I	14470144	14470145	CD0118d	0.5	D	lig-4:Rad:80:1	lig-4
II	1319471	1319471	CD0118d	0.44	DNV	lig-4:Rad:80:1	lig-4
II	1319473	1319473	CD0118d	0.44	DNV	lig-4:Rad:80:1	lig-4
V	860495	860495	CD0118d	0.47	C>T	lig-4:Rad:80:1	lig-4
V	860514	860514	CD0118d	0.42	DNV	lig-4:Rad:80:1	lig-4
V	5293431	5293431	CD0118d	0.61	C>T	lig-4:Rad:80:1	lig-4
V	5293745	5293745	CD0118d	0.5	C>T	lig-4:Rad:80:1	lig-4
V	5293750	5293750	CD0118d	0.48	T>C	lig-4:Rad:80:1	lig-4
X	1751478	1751478	CD0118d	0.37	T>A	lig-4:Rad:80:1	lig-4
X	1751486	1751486	CD0118d	0.38	C>T	lig-4:Rad:80:1	lig-4
V	16425108	16425108	CD0119a	0.38	T>G	brc-1:Rad:80:1	brc-1
V	16425112	16425112	CD0119a	0.33	C>T	brc-1:Rad:80:1	brc-1
II	11748520	11748520	CD0119c	0.57	C>A	brc-1:Rad:80:1	brc-1
II	11748525	11748525	CD0119c	0.62	T>A	brc-1:Rad:80:1	brc-1
X	11842321	11842323	CD0119c	0.28	D	brc-1:Rad:80:1	brc-1
X	11842327	11842327	CD0119c	0.36	C>T	brc-1:Rad:80:1	brc-1
I	6537097	6537097	CD0120a	0.53	T>A	brc-1,lig-4:Rad:80:1	brc-1,lig-4
I	6537104	6537104	CD0120a	0.55	T>G	brc-1,lig-4:Rad:80:1	brc-1,lig-4
V	20827015	20827015	CD0120c	0.54	T>C	brc-1,lig-4:Rad:80:1	brc-1,lig-4
V	20827118	20827118	CD0120c	0.37	DNV	brc-1,lig-4:Rad:80:1	brc-1,lig-4
V	20827120	20827120	CD0120c	0.37	DNV	brc-1,lig-4:Rad:80:1	brc-1,lig-4
I	3527651	3527651	CD0120d	0.52	T>A	brc-1,lig-4:Rad:80:1	brc-1,lig-4
I	3527664	3527664	CD0120d	0.48	DNV	brc-1,lig-4:Rad:80:1	brc-1,lig-4
I	6206839	6206839	CD0120d	0.47	C>A	brc-1,lig-4:Rad:80:1	brc-1,lig-4
I	6206845	6206845	CD0120d	0.46	C>T	brc-1,lig-4:Rad:80:1	brc-1,lig-4
I	13294087	13294088	CD0120d	0.483871	D	brc-1,lig-4:Rad:80:1	brc-1,lig-4
I	13294094	13294094	CD0120d	0.5	T>G	brc-1,lig-4:Rad:80:1	brc-1,lig-4
V	14241575	14241575	CD0120d	0.38	DNV	brc-1,lig-4:Rad:80:1	brc-1,lig-4
V	14241577	14241577	CD0120d	0.37	DNV	brc-1,lig-4:Rad:80:1	brc-1,lig-4
X	3075565	3075565	CD0120d	0.26	T>C	brc-1,lig-4:Rad:80:1	brc-1,lig-4
X	3075589	3075589	CD0120d	0.32	T>C	brc-1,lig-4:Rad:80:1	brc-1,lig-4
V	18838473	18838473	CD0722b	0.28	T>A	N2:Rad:40:1	N2
V	18838475	18838475	CD0722b	0.32	C>A	N2:Rad:40:1	N2
V	11372803	11372803	CD0722c	0.47	T>C	N2:Rad:40:1	N2
V	11372806	11372807	CD0722c	0.411765	D	N2:Rad:40:1	N2
II	12746270	12746270	CD0264a	1	T>G	agt-1:Rad:0:1	agt-1
II	12746281	12746281	CD0264a	0.88	C>T	agt-1:Rad:0:1	agt-1
II	12746285	12746285	CD0264a	0.95	T>A	agt-1:Rad:0:1	agt-1
II	12746295	12746295	CD0264a	1	T>C	agt-1:Rad:0:1	agt-1
X	12584178	12584178	CD0265a	0.47	DNV	agt-1:Rad:40:1	agt-1
X	12584181	12584181	CD0265a	0.48	C>A	agt-1:Rad:40:1	agt-1
IV	6654338	6654338	CD0266a	0.58	T>A	agt-1:Rad:80:1	agt-1
IV	6654340	6654340	CD0266a	0.493506	I	agt-1:Rad:80:1	agt-1
II	15000990	15000990	CD0266c	0.51	C>A	agt-1:Rad:80:1	agt-1
II	15000995	15000995	CD0266c	0.51	T>A	agt-1:Rad:80:1	agt-1
V	947009	947009	CD0266c	0.25	C>A	agt-1:Rad:80:1	agt-1
V	947016	947016	CD0266c	0.27	C>T	agt-1:Rad:80:1	agt-1
V	16699507	16699507	CD0266c	0.24	T>A	agt-1:Rad:80:1	agt-1
V	16699510	16699510	CD0266c	0.25	DNV	agt-1:Rad:80:1	agt-1
II	11734099	11734099	CD0268c	0.41	T>G	agt-2:Rad:40:1	agt-2
II	11734263	11734263	CD0268c	0.43	T>C	agt-2:Rad:40:1	agt-2
II	11734274	11734274	CD0268c	0.411111	I	agt-2:Rad:40:1	agt-2
X	12139897	12139897	CD0268d	0.41	C>A	agt-2:Rad:40:1	agt-2
X	12139900	12139900	CD0268d	0.42	C>T	agt-2:Rad:40:1	agt-2
X	3474462	3474462	CD0269a	0.47	T>C	agt-2:Rad:80:1	agt-2
X	3474521	3474521	CD0269a	0.51	C>T	agt-2:Rad:80:1	agt-2
I	14802208	14802209	CD0269c	0.278351	D	agt-2:Rad:80:1	agt-2
I	14802218	14802218	CD0269c	0.48	C>A	agt-2:Rad:80:1	agt-2
X	4293016	4293016	CD0269c	1	C>T	agt-2:Rad:80:1	agt-2
X	4293064	4293064	CD0269c	1	C>T	agt-2:Rad:80:1	agt-2
X	4293155	4293155	CD0269c	0.96	C>T	agt-2:Rad:80:1	agt-2
X	4293171	4293175	CD0269c	0.783333	D	agt-2:Rad:80:1	agt-2
IV	12448479	12448479	CD0269d	0.49	C>T	agt-2:Rad:80:1	agt-2
IV	12448501	12448501	CD0269d	0.48	C>T	agt-2:Rad:80:1	agt-2
IV	14427568	14427568	CD0271d	0.4	C>A	apn-1:Rad:40:1	apn-1
IV	14427570	14427570	CD0271d	0.4	C>T	apn-1:Rad:40:1	apn-1
V	19449684	19449684	CD0272d	0.99	T>A	apn-1:Rad:80:1	apn-1
V	19449711	19449711	CD0272d	0.99	T>A	apn-1:Rad:80:1	apn-1
V	19449721	19449721	CD0272d	0.99	T>C	apn-1:Rad:80:1	apn-1
V	19449724	19449724	CD0272d	0.99	T>C	apn-1:Rad:80:1	apn-1
V	7844056	7844056	CD0276a	0.43	C>A	brd-1:Rad:40:1	brd-1
V	7844072	7844072	CD0276a	0.29	T>C	brd-1:Rad:40:1	brd-1
V	16397531	16397531	CD0276a	0.54	T>A	brd-1:Rad:40:1	brd-1
V	16397533	16397534	CD0276a	0.330579	D	brd-1:Rad:40:1	brd-1
X	5634991	5634992	CD0276a	0.794393	D	brd-1:Rad:40:1	brd-1
X	5634996	5634996	CD0276a	0.81	C>A	brd-1:Rad:40:1	brd-1
V	17932798	17932798	CD0276c	0.6	C>G	brd-1:Rad:40:1	brd-1
V	17932806	17932806	CD0276c	0.58	T>G	brd-1:Rad:40:1	brd-1
V	17932810	17932810	CD0276c	0.58	DNV	brd-1:Rad:40:1	brd-1
III	7619657	7619657	CD0276d	0.97	C>A	brd-1:Rad:40:1	brd-1
III	7619659	7619659	CD0276d	0.97	T>A	brd-1:Rad:40:1	brd-1
V	19615990	19615990	CD0276d	0.85	T>A	brd-1:Rad:40:1	brd-1
V	19616001	19616001	CD0276d	0.25	T>C	brd-1:Rad:40:1	brd-1
V	13683278	13683278	CD0279a	0.319328	I	ced-4:Rad:80:1	ced-4
V	13683282	13683282	CD0279a	0.32	C>T	ced-4:Rad:80:1	ced-4
III	4845120	4845120	CD0279d	0.38	T>A	ced-4:Rad:80:1	ced-4
III	4845132	4845132	CD0279d	0.4	T>A	ced-4:Rad:80:1	ced-4
I	1355451	1355451	CD0281a	0.66	C>T	cep-1:Rad:40:1	cep-1
I	1355457	1355458	CD0281a	0.447368	D	cep-1:Rad:40:1	cep-1
IV	3895662	3895663	CD0282c	0.525773	D	cep-1:Rad:80:1	cep-1
IV	3895671	3895671	CD0282c	0.55	DNV	cep-1:Rad:80:1	cep-1
X	9190517	9190518	CD0284a	0.4	D	csb-1:Rad:40:1	csb-1
X	9190587	9190587	CD0284a	0.42	T>G	csb-1:Rad:40:1	csb-1
X	3328213	3328213	CD0285c	0.41	C>T	csb-1:Rad:80:1	csb-1
X	3328215	3328215	CD0285c	0.41	T>A	csb-1:Rad:80:1	csb-1
I	2664591	2664591	CD0285d	0.24	C>T	csb-1:Rad:80:1	csb-1
I	2664593	2664593	CD0285d	0.24	T>A	csb-1:Rad:80:1	csb-1
I	2664599	2664599	CD0285d	0.23	DNV	csb-1:Rad:80:1	csb-1
V	5233675	5233676	CD0285d	0.296703	D	csb-1:Rad:80:1	csb-1
V	5233693	5233693	CD0285d	0.29	T>A	csb-1:Rad:80:1	csb-1
III	9094022	9094022	CD0286c	1	C>A	dog-1:Rad:0:1	dog-1
III	9094071	9094071	CD0286c	1	DNV	dog-1:Rad:0:1	dog-1
V	4990786	4990786	CD0286c	0.23	T>G	dog-1:Rad:0:1	dog-1
V	4990801	4990801	CD0286c	0.23	C>T	dog-1:Rad:0:1	dog-1
I	10391369	10391369	CD0286d	1	C>A	dog-1:Rad:0:1	dog-1
I	10391440	10391440	CD0286d	1	C>A	dog-1:Rad:0:1	dog-1
V	4151819	4151819	CD0287a	0.3	T>A	dog-1:Rad:40:1	dog-1
V	4151827	4151827	CD0287a	0.26	T>A	dog-1:Rad:40:1	dog-1
X	4043354	4043354	CD0287c	0.24	T>C	dog-1:Rad:40:1	dog-1
X	4043357	4043357	CD0287c	0.38	T>C	dog-1:Rad:40:1	dog-1
I	9377897	9377897	CD0287d	0.61	T>A	dog-1:Rad:40:1	dog-1
I	9377902	9377902	CD0287d	0.6	C>G	dog-1:Rad:40:1	dog-1
I	467229	467229	CD0288a	0.6	T>A	dog-1:Rad:80:1	dog-1
I	467231	467231	CD0288a	0.59	T>A	dog-1:Rad:80:1	dog-1
V	13895386	13895386	CD0288a	0.63	T>G	dog-1:Rad:80:1	dog-1
V	13895388	13895388	CD0288a	0.62	C>T	dog-1:Rad:80:1	dog-1
IV	12957970	12957970	CD0288c	0.51	C>T	dog-1:Rad:80:1	dog-1
IV	12957973	12957973	CD0288c	0.51	DNV	dog-1:Rad:80:1	dog-1
IV	12957982	12957982	CD0288c	0.5	C>G	dog-1:Rad:80:1	dog-1
V	7100169	7100170	CD0288c	0.382022	D	dog-1:Rad:80:1	dog-1
V	7100174	7100174	CD0288c	0.43	C>T	dog-1:Rad:80:1	dog-1
I	13624005	13624005	CD0288d	0.49	C>T	dog-1:Rad:80:1	dog-1
I	13624019	13624019	CD0288d	0.46875	I	dog-1:Rad:80:1	dog-1
V	2968774	2968774	CD0290a	0.346774	I	exo-3:Rad:40:1	exo-3
V	2968781	2968781	CD0290a	0.41	C>A	exo-3:Rad:40:1	exo-3
II	6428069	6428069	CD0291a	1	T>C	exo-3:Rad:80:1	exo-3
II	6428077	6428079	CD0291a	0.907563	D	exo-3:Rad:80:1	exo-3
IV	632408	632410	CD0291c	0.383721	D	exo-3:Rad:80:1	exo-3
IV	632415	632415	CD0291c	0.38	T>A	exo-3:Rad:80:1	exo-3
X	6619831	6619831	CD0293c	0.42	DNV	fan-1:Rad:40:1	fan-1
X	6619833	6619833	CD0293c	0.43	DNV	fan-1:Rad:40:1	fan-1
V	18686045	18686045	CD0294a	0.33	DNV	fan-1:Rad:80:1	fan-1
V	18686047	18686047	CD0294a	0.34	DNV	fan-1:Rad:80:1	fan-1
I	4937116	4937118	CD0294c	0.771084	D	fan-1:Rad:80:1	fan-1
I	4937127	4937127	CD0294c	0.81	DNV	fan-1:Rad:80:1	fan-1
IV	4411296	4411297	CD0294c	0.366667	D	fan-1:Rad:80:1	fan-1
IV	4411309	4411309	CD0294c	0.47	T>C	fan-1:Rad:80:1	fan-1
V	1032764	1032764	CD0294c	0.3	C>A	fan-1:Rad:80:1	fan-1
V	1032789	1032789	CD0294c	0.33	T>G	fan-1:Rad:80:1	fan-1
V	11839260	11839260	CD0294c	0.91	DNV	fan-1:Rad:80:1	fan-1
V	11839262	11839262	CD0294c	0.91	DNV	fan-1:Rad:80:1	fan-1
II	5753777	5753777	CD0297d	0.32	T>A	polq-1:Rad:40:1	polq-1
II	5753858	5753858	CD0297d	0.29	T>A	polq-1:Rad:40:1	polq-1
I	1151657	1151657	CD0299c	0.38	T>C	polq-1,fcd-2:Rad:40:1	polq-1,fcd-2
I	1151674	1151674	CD0299c	0.33	C>T	polq-1,fcd-2:Rad:40:1	polq-1,fcd-2
IV	16621110	16621110	CD0299d	0.28	DNV	polq-1,fcd-2:Rad:40:1	polq-1,fcd-2
IV	16621112	16621112	CD0299d	0.28	DNV	polq-1,fcd-2:Rad:40:1	polq-1,fcd-2
II	12663277	12663277	CD0300a	0.97	C>T	polq-1,fcd-2:Rad:80:1	polq-1,fcd-2
II	12663286	12663286	CD0300a	0.96	T>A	polq-1,fcd-2:Rad:80:1	polq-1,fcd-2
II	13546652	13546654	CD0300a	0.623656	D	polq-1,fcd-2:Rad:80:1	polq-1,fcd-2
II	13546660	13546660	CD0300a	0.7	C>A	polq-1,fcd-2:Rad:80:1	polq-1,fcd-2
II	13546663	13546663	CD0300a	0.67	T>G	polq-1,fcd-2:Rad:80:1	polq-1,fcd-2
V	1067461	1067461	CD0300c	0.6	T>A	polq-1,fcd-2:Rad:80:1	polq-1,fcd-2
V	1067484	1067484	CD0300c	0.61	T>A	polq-1,fcd-2:Rad:80:1	polq-1,fcd-2
IV	8397749	8397749	CD0302a	0.44	DNV	polq-1,lig-4,brc-1:Rad:20:1	polq-1,lig-4,brc-1
IV	8397763	8397763	CD0302a	0.38	T>A	polq-1,lig-4,brc-1:Rad:20:1	polq-1,lig-4,brc-1
IV	9565738	9565738	CD0302a	0.54	T>A	polq-1,lig-4,brc-1:Rad:20:1	polq-1,lig-4,brc-1
IV	9565741	9565742	CD0302a	0.477778	D	polq-1,lig-4,brc-1:Rad:20:1	polq-1,lig-4,brc-1
I	2990950	2990950	CD0306c	0.38	T>A	polq-1,lig-4,brc-1:Rad:40:1	polq-1,lig-4,brc-1
I	2990963	2990963	CD0306c	0.37	T>A	polq-1,lig-4,brc-1:Rad:40:1	polq-1,lig-4,brc-1
I	4573815	4573815	CD0309c	0.36	T>A	rcq-5:Rad:80:1	rcq-5
I	4573820	4573820	CD0309c	0.26	T>C	rcq-5:Rad:80:1	rcq-5
X	5176112	5176112	CD0309c	0.34	T>C	rcq-5:Rad:80:1	rcq-5
X	5176174	5176177	CD0309c	0.381818	D	rcq-5:Rad:80:1	rcq-5
X	6727555	6727555	CD0311a	0.4	C>A	rev-1:Rad:40:1	rev-1
X	6727627	6727627	CD0311a	0.39	C>T	rev-1:Rad:40:1	rev-1
II	12505437	12505437	CD0311c	0.51	DNV	rev-1:Rad:40:1	rev-1
II	12505513	12505513	CD0311c	0.48	C>T	rev-1:Rad:40:1	rev-1
IV	14560541	14560541	CD0312a	0.35	C>A	rev-1:Rad:80:1	rev-1
IV	14560544	14560544	CD0312a	0.36	C>A	rev-1:Rad:80:1	rev-1
X	16461517	16461518	CD0312a	0.384615	D	rev-1:Rad:80:1	rev-1
X	16461526	16461526	CD0312a	0.64	C>A	rev-1:Rad:80:1	rev-1
V	1698185	1698185	CD0313c	0.58	C>T	rfs-1:Rad:0:1	rfs-1
V	1698188	1698188	CD0313c	0.59	C>T	rfs-1:Rad:0:1	rfs-1
III	2386099	2386099	CD0315a	0.6	C>A	rfs-1:Rad:80:1	rfs-1
III	2386106	2386106	CD0315a	0.63	T>A	rfs-1:Rad:80:1	rfs-1
IV	7966065	7966065	CD0315c	0.47	C>T	rfs-1:Rad:80:1	rfs-1
IV	7966073	7966073	CD0315c	0.47	C>T	rfs-1:Rad:80:1	rfs-1
IV	234792	234792	CD0318c	0.44	T>G	rip-1:Rad:80:1	rip-1
IV	234795	234795	CD0318c	0.42	T>G	rip-1:Rad:80:1	rip-1
IV	234855	234855	CD0318c	0.26	C>A	rip-1:Rad:80:1	rip-1
IV	13159454	13159454	CD0318c	0.41	C>A	rip-1:Rad:80:1	rip-1
IV	13159456	13159456	CD0318c	0.41	T>C	rip-1:Rad:80:1	rip-1
X	10370357	10370357	CD0318c	0.42	T>A	rip-1:Rad:80:1	rip-1
X	10370359	10370359	CD0318c	0.39	C>T	rip-1:Rad:80:1	rip-1
III	2128435	2128435	CD0320d	0.3	T>C	slx-1:Rad:20:1	slx-1
III	2128441	2128441	CD0320d	0.32	T>C	slx-1:Rad:20:1	slx-1
V	19939627	19939627	CD0733d	0.41	T>C	slx-1:Rad:20:1	slx-1
V	19939641	19939641	CD0733d	0.38	C>T	slx-1:Rad:20:1	slx-1
III	12086726	12086727	CD0321d	0.397727	D	slx-1:Rad:40:1	slx-1
III	12086728	12086728	CD0321d	0.39	T>G	slx-1:Rad:40:1	slx-1
III	3206274	3206274	CD0323c	1	C>T	tdp-1:Rad:40:1	tdp-1
III	3206282	3206282	CD0323c	1	T>G	tdp-1:Rad:40:1	tdp-1
III	843149	843149	CD0324a	0.42	C>G	tdp-1:Rad:80:1	tdp-1
III	843202	843202	CD0324a	0.48	C>T	tdp-1:Rad:80:1	tdp-1
II	14185950	14185950	CD0324c	1	T>C	tdp-1:Rad:80:1	tdp-1
II	14185959	14185959	CD0324c	1	C>A	tdp-1:Rad:80:1	tdp-1
I	14944286	14944286	CD0326a	0.47	C>G	ung-1:Rad:40:1	ung-1
I	14944289	14944289	CD0326a	0.48	T>G	ung-1:Rad:40:1	ung-1
I	11349133	11349133	CD0326c	0.32	C>T	ung-1:Rad:40:1	ung-1
I	11349154	11349154	CD0326c	0.35	C>G	ung-1:Rad:40:1	ung-1
I	11349409	11349409	CD0326c	0.3	T>C	ung-1:Rad:40:1	ung-1
I	11349417	11349417	CD0326c	0.27	C>T	ung-1:Rad:40:1	ung-1
IV	1370309	1370309	CD0326c	0.49	T>G	ung-1:Rad:40:1	ung-1
IV	1370316	1370316	CD0326c	0.44	T>G	ung-1:Rad:40:1	ung-1
IV	1370334	1370334	CD0326c	0.4	T>A	ung-1:Rad:40:1	ung-1
X	1701710	1701711	CD0326c	0.440476	D	ung-1:Rad:40:1	ung-1
X	1701716	1701716	CD0326c	0.47	T>C	ung-1:Rad:40:1	ung-1
IV	4402941	4402941	CD0326d	0.86	C>T	ung-1:Rad:40:1	ung-1
IV	4402948	4402948	CD0326d	0.87	C>T	ung-1:Rad:40:1	ung-1
X	17603446	17603446	CD0326d	0.54	C>A	ung-1:Rad:40:1	ung-1
X	17603452	17603452	CD0326d	0.53	C>A	ung-1:Rad:40:1	ung-1
X	2521053	2521053	CD0328a	0.51	T>A	wrn-1:Rad:40:1	wrn-1
X	2521078	2521078	CD0328a	0.45	T>A	wrn-1:Rad:40:1	wrn-1
X	6813752	6813752	CD0328a	0.49	T>A	wrn-1:Rad:40:1	wrn-1
X	6813754	6813754	CD0328a	0.47	C>A	wrn-1:Rad:40:1	wrn-1
IV	2361186	2361186	CD0328c	0.54	T>A	wrn-1:Rad:40:1	wrn-1
IV	2361192	2361192	CD0328c	0.54	T>A	wrn-1:Rad:40:1	wrn-1
III	957163	957163	CD0329a	0.49	T>C	wrn-1:Rad:80:1	wrn-1
III	957166	957166	CD0329a	0.5	T>G	wrn-1:Rad:80:1	wrn-1
IV	3151099	3151099	CD0329a	0.39	C>A	wrn-1:Rad:80:1	wrn-1
IV	3151103	3151103	CD0329a	0.38	C>A	wrn-1:Rad:80:1	wrn-1
I	5150493	5150493	CD0329c	0.33	T>C	wrn-1:Rad:80:1	wrn-1
I	5150537	5150537	CD0329c	0.43	C>G	wrn-1:Rad:80:1	wrn-1
I	5150563	5150563	CD0329c	0.39	C>T	wrn-1:Rad:80:1	wrn-1
I	5150572	5150572	CD0329c	0.35	C>A	wrn-1:Rad:80:1	wrn-1
I	5150581	5150581	CD0329c	0.38	DNV	wrn-1:Rad:80:1	wrn-1
III	6546245	6546245	CD0329c	0.44	T>A	wrn-1:Rad:80:1	wrn-1
III	6546248	6546248	CD0329c	0.45	C>T	wrn-1:Rad:80:1	wrn-1
X	2005031	2005031	CD0329c	0.32	T>C	wrn-1:Rad:80:1	wrn-1
X	2005050	2005050	CD0329c	0.35	C>G	wrn-1:Rad:80:1	wrn-1
V	3598359	3598359	CD0329d	0.44	C>A	wrn-1:Rad:80:1	wrn-1
V	3598362	3598362	CD0329d	0.44	T>C	wrn-1:Rad:80:1	wrn-1
V	3598364	3598364	CD0329d	0.45	T>C	wrn-1:Rad:80:1	wrn-1
V	3598366	3598366	CD0329d	0.44	C>A	wrn-1:Rad:80:1	wrn-1
V	3598495	3598495	CD0329d	0.48	DNV	wrn-1:Rad:80:1	wrn-1
V	3598520	3598520	CD0329d	0.48	T>C	wrn-1:Rad:80:1	wrn-1
I	10468752	10468752	CD0333c	0.372549	I	fnci-1:Rad:40:1	fnci-1
I	10468761	10468761	CD0333c	0.45	T>A	fnci-1:Rad:40:1	fnci-1
II	4003250	4003251	CD0333c	0.411765	D	fnci-1:Rad:40:1	fnci-1
II	4003255	4003255	CD0333c	0.35	DNV	fnci-1:Rad:40:1	fnci-1
IV	14908228	14908228	CD0334a	0.51	C>T	fnci-1:Rad:80:1	fnci-1
IV	14908230	14908230	CD0334a	0.52	C>T	fnci-1:Rad:80:1	fnci-1
II	3391388	3391388	CD0334d	0.25	C>A	fnci-1:Rad:80:1	fnci-1
II	3391390	3391390	CD0334d	0.25	C>T	fnci-1:Rad:80:1	fnci-1
II	3391392	3391392	CD0334d	0.23	C>T	fnci-1:Rad:80:1	fnci-1
V	18792434	18792434	CD0334d	0.27	C>T	fnci-1:Rad:80:1	fnci-1
V	18792442	18792442	CD0334d	0.21	C>T	fnci-1:Rad:80:1	fnci-1
X	5673093	5673093	CD0334d	0.67	C>A	fnci-1:Rad:80:1	fnci-1
X	5673105	5673105	CD0334d	0.66	C>A	fnci-1:Rad:80:1	fnci-1
IV	9442794	9442794	CD0335c	1	T>A	polq-1,lig-4:Rad:0:1	polq-1,lig-4
IV	9442802	9442802	CD0335c	0.99	C>T	polq-1,lig-4:Rad:0:1	polq-1,lig-4
X	1535221	1535221	CD0348d	0.49	T>G	polq-1,lig-4:Rad:40:1	polq-1,lig-4
X	1535230	1535230	CD0348d	0.5	C>G	polq-1,lig-4:Rad:40:1	polq-1,lig-4
III	9658198	9658198	CD0338c	0.82	T>A	helq-1:Rad:40:1	helq-1
III	9658201	9658201	CD0338c	0.84	C>A	helq-1:Rad:40:1	helq-1
I	443906	443906	CD0342c	0.54	DNV	mlh-1:Rad:40:1	mlh-1
I	443910	443910	CD0342c	0.53	DNV	mlh-1:Rad:40:1	mlh-1
I	443913	443913	CD0342c	0.55	T>A	mlh-1:Rad:40:1	mlh-1
I	443915	443915	CD0342c	0.77	T>A	mlh-1:Rad:40:1	mlh-1
V	13239068	13239068	CD0343a	0.31	T>C	mlh-1:Rad:80:1	mlh-1
V	13239220	13239220	CD0343a	0.23	C>T	mlh-1:Rad:80:1	mlh-1
V	13239233	13239233	CD0343a	0.21	C>T	mlh-1:Rad:80:1	mlh-1
V	13239449	13239449	CD0343a	0.29	C>T	mlh-1:Rad:80:1	mlh-1
II	5837931	5837931	CD0343c	0.22	T>C	mlh-1:Rad:80:1	mlh-1
II	5838223	5838223	CD0343c	0.24	C>T	mlh-1:Rad:80:1	mlh-1
II	5838422	5838422	CD0343c	0.3	C>G	mlh-1:Rad:80:1	mlh-1
X	14959118	14959119	CD0343c	0.420455	D	mlh-1:Rad:80:1	mlh-1
X	14959126	14959150	CD0343c	0.252747	DI	mlh-1:Rad:80:1	mlh-1
X	14959149	14959151	CD0343c	0.824742	D	mlh-1:Rad:80:1	mlh-1
III	12480726	12480726	CD0343d	0.46	T>G	mlh-1:Rad:80:1	mlh-1
III	12480737	12480737	CD0343d	0.36	T>A	mlh-1:Rad:80:1	mlh-1
III	12480768	12480768	CD0343d	0.26	T>C	mlh-1:Rad:80:1	mlh-1
II	12155866	12155866	CD0345a	0.78	C>G	mrt-2:Rad:40:1	mrt-2
II	12155870	12155871	CD0345a	0.7375	D	mrt-2:Rad:40:1	mrt-2
I	11485658	11485662	CD0345c	0.354167	DI	mrt-2:Rad:40:1	mrt-2
I	11485664	11485664	CD0345c	0.46	DNV	mrt-2:Rad:40:1	mrt-2
II	587039	587039	CD0345d	0.23	C>A	mrt-2:Rad:40:1	mrt-2
II	587048	587048	CD0345d	0.23	T>A	mrt-2:Rad:40:1	mrt-2
II	587050	587050	CD0345d	0.22	T>A	mrt-2:Rad:40:1	mrt-2
II	587060	587060	CD0345d	0.24	T>C	mrt-2:Rad:40:1	mrt-2
II	587063	587063	CD0345d	0.26	T>C	mrt-2:Rad:40:1	mrt-2
III	407383	407384	CD0345d	0.464789	D	mrt-2:Rad:40:1	mrt-2
III	407425	407425	CD0345d	0.21	T>C	mrt-2:Rad:40:1	mrt-2
V	8791727	8791728	CD0347a	0.78481	D	polq-1,lig-4:Rad:20:1	polq-1,lig-4
V	8791733	8791733	CD0347a	0.81	T>A	polq-1,lig-4:Rad:20:1	polq-1,lig-4
I	12281290	12281290	CD0353a	0.24	T>G	parp-1:Rad:40:1	parp-1
I	12281292	12281292	CD0353a	0.24	T>A	parp-1:Rad:40:1	parp-1
I	12281297	12281297	CD0353a	0.25	T>A	parp-1:Rad:40:1	parp-1
II	13425959	13425959	CD0354c	0.63	T>A	parp-1:Rad:80:1	parp-1
II	13425968	13425968	CD0354c	0.64	T>A	parp-1:Rad:80:1	parp-1
III	6768192	6768192	CD0354c	0.48	C>A	parp-1:Rad:80:1	parp-1
III	6768195	6768195	CD0354c	0.47	C>T	parp-1:Rad:80:1	parp-1
III	6768204	6768204	CD0354c	0.5	T>C	parp-1:Rad:80:1	parp-1
II	6816614	6816614	CD0356a	0.51	T>A	parp-2:Rad:40:1	parp-2
II	6816637	6816637	CD0356a	0.53	DNV	parp-2:Rad:40:1	parp-2
II	3983703	3983703	CD0356c	0.46	C>T	parp-2:Rad:40:1	parp-2
II	3983730	3983730	CD0356c	0.53	T>C	parp-2:Rad:40:1	parp-2
X	3000821	3000821	CD0356c	0.41	DNV	parp-2:Rad:40:1	parp-2
X	3000826	3000826	CD0356c	0.46	C>T	parp-2:Rad:40:1	parp-2
IV	1189473	1189473	CD0356d	0.44	T>G	parp-2:Rad:40:1	parp-2
IV	1189475	1189475	CD0356d	0.43	DNV	parp-2:Rad:40:1	parp-2
IV	1189481	1189481	CD0356d	0.42	C>A	parp-2:Rad:40:1	parp-2
X	4033887	4033887	CD0357a	0.29	DNV	parp-2:Rad:80:1	parp-2
X	4033911	4033911	CD0357a	0.21	C>T	parp-2:Rad:80:1	parp-2
IV	14091513	14091513	CD0357c	0.785714	I	parp-2:Rad:80:1	parp-2
IV	14091520	14091520	CD0357c	0.9	C>T	parp-2:Rad:80:1	parp-2
X	9273071	9273071	CD0357c	0.57	C>T	parp-2:Rad:80:1	parp-2
X	9273075	9273075	CD0357c	0.59	C>A	parp-2:Rad:80:1	parp-2
IV	2332460	2332460	CD0362a	0.36	T>C	polk-1:Rad:40:1	polk-1
IV	2332471	2332471	CD0362a	0.32	C>T	polk-1:Rad:40:1	polk-1
IV	16383494	16383494	CD0362a	0.8	T>A	polk-1:Rad:40:1	polk-1
IV	16383528	16383528	CD0362a	0.76	T>C	polk-1:Rad:40:1	polk-1
III	10172445	10172445	CD0362c	0.22	T>A	polk-1:Rad:40:1	polk-1
III	10172449	10172449	CD0362c	0.21	DNV	polk-1:Rad:40:1	polk-1
X	5746081	5746081	CD0362c	0.37	C>G	polk-1:Rad:40:1	polk-1
X	5746094	5746094	CD0362c	0.33	C>T	polk-1:Rad:40:1	polk-1
III	12267981	12267981	CD0364a	0.3	T>A	polh-1:Rad:40:1	polh-1
III	12268036	12268036	CD0364a	0.33	C>T	polh-1:Rad:40:1	polh-1
X	16886812	16886812	CD0364c	0.26	C>A	polh-1:Rad:40:1	polh-1
X	16886818	16886818	CD0364c	0.26	T>G	polh-1:Rad:40:1	polh-1
X	12461963	12461963	CD0394c	0.31068	I	fncm-1:Rad:40:1	fncm-1
X	12461970	12461970	CD0394c	0.36	C>T	fncm-1:Rad:40:1	fncm-1
I	3247575	3247575	CD0394d	0.81	DNV	fncm-1:Rad:40:1	fncm-1
I	3247577	3247577	CD0394d	0.82	DNV	fncm-1:Rad:40:1	fncm-1
II	3523399	3523399	CD0394d	0.592233	I	fncm-1:Rad:40:1	fncm-1
II	3523403	3523403	CD0394d	0.64	C>A	fncm-1:Rad:40:1	fncm-1
I	10137337	10137337	CD0395c	0.22	T>C	fncm-1:Rad:80:1	fncm-1
I	10137346	10137346	CD0395c	0.23	T>A	fncm-1:Rad:80:1	fncm-1
II	297475	297475	CD0397c	0.28	DNV	xpa-1:Rad:40:1	xpa-1
II	297477	297477	CD0397c	0.26	DNV	xpa-1:Rad:40:1	xpa-1
II	8495962	8495962	CD0397d	0.24	T>A	xpa-1:Rad:40:1	xpa-1
II	8495965	8495965	CD0397d	0.22	C>A	xpa-1:Rad:40:1	xpa-1
IV	10823392	10823392	CD0397d	0.51	T>A	xpa-1:Rad:40:1	xpa-1
IV	10823395	10823395	CD0397d	0.49	C>G	xpa-1:Rad:40:1	xpa-1
I	1061250	1061250	CD0398a	0.21	C>T	xpa-1:Rad:80:1	xpa-1
I	1061257	1061257	CD0398a	0.24	T>A	xpa-1:Rad:80:1	xpa-1
I	1061311	1061311	CD0398a	0.41	C>G	xpa-1:Rad:80:1	xpa-1
IV	14632737	14632737	CD0398c	0.5	C>A	xpa-1:Rad:80:1	xpa-1
IV	14632816	14632820	CD0398c	0.304878	DI	xpa-1:Rad:80:1	xpa-1
IV	14632821	14632821	CD0398c	0.34	T>A	xpa-1:Rad:80:1	xpa-1
I	1305409	1305409	CD0398d	0.43	T>G	xpa-1:Rad:80:1	xpa-1
I	1305420	1305420	CD0398d	0.42	C>A	xpa-1:Rad:80:1	xpa-1
I	1305466	1305466	CD0398d	0.47	C>A	xpa-1:Rad:80:1	xpa-1
II	2103249	2103249	CD0400a	0.84	T>C	xpc-1:Rad:40:1	xpc-1
II	2103269	2103269	CD0400a	0.84	C>A	xpc-1:Rad:40:1	xpc-1
IV	1477853	1477853	CD0400a	0.325	I	xpc-1:Rad:40:1	xpc-1
IV	1477860	1477860	CD0400a	0.33	C>G	xpc-1:Rad:40:1	xpc-1
X	4623514	4623514	CD0400a	0.32	T>C	xpc-1:Rad:40:1	xpc-1
X	4623523	4623523	CD0400a	0.34	T>A	xpc-1:Rad:40:1	xpc-1
II	12705099	12705099	CD0400c	0.42	DNV	xpc-1:Rad:40:1	xpc-1
II	12705101	12705101	CD0400c	0.42	DNV	xpc-1:Rad:40:1	xpc-1
X	927239	927239	CD0400c	0.46	C>T	xpc-1:Rad:40:1	xpc-1
X	927838	927838	CD0400c	0.43	C>G	xpc-1:Rad:40:1	xpc-1
X	927841	927841	CD0400c	0.41	C>T	xpc-1:Rad:40:1	xpc-1
X	927846	927846	CD0400c	0.43	C>T	xpc-1:Rad:40:1	xpc-1
V	9214362	9214362	CD0402a	0.88	C>T	xpf-1:Rad:40:1	xpf-1
V	9214373	9214373	CD0402a	0.86	C>A	xpf-1:Rad:40:1	xpf-1
II	5874080	5874080	CD0402c	0.54	T>A	xpf-1:Rad:40:1	xpf-1
II	5874100	5874100	CD0402c	0.54	T>A	xpf-1:Rad:40:1	xpf-1
V	8998567	8998567	CD0402c	0.52	C>A	xpf-1:Rad:40:1	xpf-1
V	8998576	8998576	CD0402c	0.38	C>A	xpf-1:Rad:40:1	xpf-1
I	9823144	9823144	CD0403a	0.35	I	xpf-1:Rad:80:1	xpf-1
I	9823180	9823180	CD0403a	0.544118	I	xpf-1:Rad:80:1	xpf-1
I	9823190	9823190	CD0403a	1	C>T	xpf-1:Rad:80:1	xpf-1
IV	5206603	5206603	CD0403a	0.28	T>A	xpf-1:Rad:80:1	xpf-1
IV	5206605	5206605	CD0403a	0.27	C>G	xpf-1:Rad:80:1	xpf-1
IV	5206857	5206857	CD0403a	0.29	C>T	xpf-1:Rad:80:1	xpf-1
IV	5206878	5206878	CD0403a	0.33	T>C	xpf-1:Rad:80:1	xpf-1
I	12575849	12575849	CD0704b	1	C>A	exo-1:Rad:10:1	exo-1
I	12575860	12575860	CD0704b	1	T>C	exo-1:Rad:10:1	exo-1
IV	5993901	5993901	CD0704b	1	T>C	exo-1:Rad:10:1	exo-1
IV	5993903	5993903	CD0704b	1	T>G	exo-1:Rad:10:1	exo-1
II	5015466	5015466	CD0704c	0.45	DNV	exo-1:Rad:10:1	exo-1
II	5015468	5015468	CD0704c	0.45	DNV	exo-1:Rad:10:1	exo-1
IV	2499744	2499744	CD0704c	0.21	C>G	exo-1:Rad:10:1	exo-1
IV	2499747	2499747	CD0704c	0.21	T>C	exo-1:Rad:10:1	exo-1
V	1258913	1258913	CD0704c	0.55	C>A	exo-1:Rad:10:1	exo-1
V	1258927	1258927	CD0704c	0.5	T>C	exo-1:Rad:10:1	exo-1
II	2239308	2239308	CD0704d	0.34	C>G	exo-1:Rad:10:1	exo-1
II	2239311	2239311	CD0704d	0.35	T>C	exo-1:Rad:10:1	exo-1
II	2239369	2239369	CD0704d	0.62	T>G	exo-1:Rad:10:1	exo-1
X	1813239	1813240	CD0705c	0.8	D	exo-1:Rad:20:1	exo-1
X	1813245	1813245	CD0705c	1	T>G	exo-1:Rad:20:1	exo-1
X	1813254	1813254	CD0705c	1	C>T	exo-1:Rad:20:1	exo-1
X	1813282	1813282	CD0705c	1	C>T	exo-1:Rad:20:1	exo-1
X	15491073	15491073	CD0705c	0.48	T>A	exo-1:Rad:20:1	exo-1
X	15491075	15491075	CD0705c	0.47	T>A	exo-1:Rad:20:1	exo-1
V	3340241	3340241	CD0705d	0.32	T>C	exo-1:Rad:20:1	exo-1
V	3340256	3340256	CD0705d	0.28	C>A	exo-1:Rad:20:1	exo-1
X	9486620	9486620	CD0705d	1	C>A	exo-1:Rad:20:1	exo-1
X	9486622	9486622	CD0705d	1	C>T	exo-1:Rad:20:1	exo-1
II	6463314	6463314	CD0712e	0.94	C>T	smc-6:Rad:10:1	smc-6
II	6463324	6463324	CD0712e	0.94	C>G	smc-6:Rad:10:1	smc-6
III	320120	320120	CD0713b	0.26	C>T	lem-3:Rad:20:1	lem-3
III	320126	320126	CD0713b	0.24	T>A	lem-3:Rad:20:1	lem-3
IV	12466973	12466973	CD0713d	0.52	T>C	lem-3:Rad:20:1	lem-3
IV	12467053	12467053	CD0713d	0.51	T>G	lem-3:Rad:20:1	lem-3
V	10909281	10909282	CD0713d	0.392857	D	lem-3:Rad:20:1	lem-3
V	10909286	10909286	CD0713d	0.4	T>G	lem-3:Rad:20:1	lem-3
II	13148119	13148119	CD0720d	0.5	C>A	N2:Rad:10:1	N2
II	13148121	13148121	CD0720d	0.52	C>T	N2:Rad:10:1	N2
IV	12854768	12854768	CD0729d	0.44	DNV	rad-51:Rad:20:1	rad-51
IV	12854770	12854770	CD0729d	0.44	DNV	rad-51:Rad:20:1	rad-51
I	5978271	5978271	CD0730c	0.81	T>C	rad-51:Rad:40:1	rad-51
I	5978279	5978279	CD0730c	0.83	C>G	rad-51:Rad:40:1	rad-51
X	16538780	16538780	CD0730c	0.35	C>T	rad-51:Rad:40:1	rad-51
X	16538782	16538782	CD0730c	0.37	C>A	rad-51:Rad:40:1	rad-51
X	16538785	16538785	CD0730c	0.37	T>A	rad-51:Rad:40:1	rad-51
X	13563991	13563991	CD0730d	0.49	C>A	rad-51:Rad:40:1	rad-51
X	13564007	13564007	CD0730d	0.47	C>T	rad-51:Rad:40:1	rad-51
I	11933499	11933499	CD0745c	0.41	C>T	rad(TG3308)-54B:Rad:10:1	rad(TG3308)-54B
I	11933506	11933506	CD0745c	0.44	DNV	rad(TG3308)-54B:Rad:10:1	rad(TG3308)-54B
V	18388455	18388455	CD0745c	0.94	T>A	rad(TG3308)-54B:Rad:10:1	rad(TG3308)-54B
V	18388457	18388457	CD0745c	0.91	C>G	rad(TG3308)-54B:Rad:10:1	rad(TG3308)-54B
II	2955151	2955151	CD0745d	0.33	C>T	rad(TG3308)-54B:Rad:10:1	rad(TG3308)-54B
II	2955903	2955903	CD0745d	0.26	DNV	rad(TG3308)-54B:Rad:10:1	rad(TG3308)-54B
II	2955905	2955905	CD0745d	0.25	DNV	rad(TG3308)-54B:Rad:10:1	rad(TG3308)-54B
II	2955910	2955910	CD0745d	0.26	DNV	rad(TG3308)-54B:Rad:10:1	rad(TG3308)-54B
I	12253325	12253325	CD0740d	0.276596	I	rad(TG3308)-54B:Rad:20:1	rad(TG3308)-54B
I	12253328	12253329	CD0740d	0.44186	D	rad(TG3308)-54B:Rad:20:1	rad(TG3308)-54B
II	9474224	9474224	CD0747b	0.42	C>G	rad(TG3308)-54B:Rad:40:1	rad(TG3308)-54B
II	9474231	9474231	CD0747b	0.41	C>T	rad(TG3308)-54B:Rad:40:1	rad(TG3308)-54B
X	6726358	6726361	CD0747b	0.285714	DI	rad(TG3308)-54B:Rad:40:1	rad(TG3308)-54B
X	6726381	6726381	CD0747b	0.42	C>T	rad(TG3308)-54B:Rad:40:1	rad(TG3308)-54B
X	6726533	6726570	CD0747b	0.307692	DI	rad(TG3308)-54B:Rad:40:1	rad(TG3308)-54B
X	10030322	10030323	CD0747b	0.555556	D	rad(TG3308)-54B:Rad:40:1	rad(TG3308)-54B
X	10030330	10030330	CD0747b	0.59	C>T	rad(TG3308)-54B:Rad:40:1	rad(TG3308)-54B
X	10030332	10030332	CD0747b	0.6	T>C	rad(TG3308)-54B:Rad:40:1	rad(TG3308)-54B
II	3541184	3541184	CD0747c	0.29	DNV	rad(TG3308)-54B:Rad:40:1	rad(TG3308)-54B
II	3541186	3541186	CD0747c	0.32	DNV	rad(TG3308)-54B:Rad:40:1	rad(TG3308)-54B
II	3541188	3541188	CD0747c	0.34	DNV	rad(TG3308)-54B:Rad:40:1	rad(TG3308)-54B
X	13977300	13977300	CD0747c	0.361702	I	rad(TG3308)-54B:Rad:40:1	rad(TG3308)-54B
X	13977305	13977305	CD0747c	0.36	DNV	rad(TG3308)-54B:Rad:40:1	rad(TG3308)-54B
II	4921356	4921356	CD0754d	1	C>T	bub(gt2000)-3:Rad:60:1	bub(gt2000)-3
II	4921359	4921359	CD0754d	1	C>T	bub(gt2000)-3:Rad:60:1	bub(gt2000)-3
X	3573049	3573049	CD0757d	0.36	C>A	bub(ok3437)-3:Rad:0:1	bub(ok3437)-3
X	3573053	3573053	CD0757d	0.36	T>A	bub(ok3437)-3:Rad:0:1	bub(ok3437)-3
V	7491206	7491206	CD0759b	0.33	T>A	bub(ok3437)-3:Rad:60:1	bub(ok3437)-3
V	7491213	7491213	CD0759b	0.31	C>A	bub(ok3437)-3:Rad:60:1	bub(ok3437)-3
IV	9263734	9263734	CD0759d	0.44	C>A	bub(ok3437)-3:Rad:60:1	bub(ok3437)-3
IV	9263742	9263742	CD0759d	0.43	DNV	bub(ok3437)-3:Rad:60:1	bub(ok3437)-3
X	5111811	5111811	CD0759d	0.24	C>A	bub(ok3437)-3:Rad:60:1	bub(ok3437)-3
X	5111814	5111814	CD0759d	0.26	C>T	bub(ok3437)-3:Rad:60:1	bub(ok3437)-3
V	623175	623175	CD0763c	0.41	C>A	N2:Rad:30:1	N2
V	623261	623261	CD0763c	0.48	C>A	N2:Rad:30:1	N2
V	623264	623265	CD0763c	0.454545	D	N2:Rad:30:1	N2
IV	10460785	10460785	CD0763d	0.22	C>T	N2:Rad:30:1	N2
IV	10460789	10460789	CD0763d	0.23	T>A	N2:Rad:30:1	N2
III	12338854	12338854	CD0764c	0.27	C>T	N2:Rad:60:1	N2
III	12338862	12338862	CD0764c	0.28	T>G	N2:Rad:60:1	N2
III	12338866	12338866	CD0764c	0.29	DNV	N2:Rad:60:1	N2
III	12338868	12338868	CD0764c	0.29	DNV	N2:Rad:60:1	N2
III	12338874	12338874	CD0764c	0.31	T>A	N2:Rad:60:1	N2
III	6987442	6987442	CD0764d	0.21	C>T	N2:Rad:60:1	N2
III	6987445	6987445	CD0764d	0.21	C>G	N2:Rad:60:1	N2
II	1605396	1605396	CD0801c	0.21	C>T	N2:Rad:60:1	N2
II	1605417	1605417	CD0801c	0.27	C>A	N2:Rad:60:1	N2
II	1605438	1605438	CD0801c	0.26	C>A	N2:Rad:60:1	N2
II	1768649	1768649	CD0801d	0.21	T>A	N2:Rad:60:1	N2
II	1768660	1768660	CD0801d	0.21	T>C	N2:Rad:60:1	N2
V	18816618	18816618	CD0768b	0.67	C>T	san-1:Rad:30:1	san-1
V	18816628	18816628	CD0768b	0.68	C>A	san-1:Rad:30:1	san-1
V	14532333	14532333	CD0769c	0.36	T>A	san-1:Rad:60:1	san-1
V	14532338	14532338	CD0769c	0.38	T>G	san-1:Rad:60:1	san-1
V	18241883	18241883	CD0799c	0.3	T>C	N2:Rad:15:1	N2
V	18241890	18241890	CD0799c	0.25	T>G	N2:Rad:15:1	N2
X	1636137	1636137	CD0799c	0.39	T>A	N2:Rad:15:1	N2
X	1636146	1636146	CD0799c	0.36	T>C	N2:Rad:15:1	N2
X	11441892	11441892	CD0799c	0.22	T>C	N2:Rad:15:1	N2
X	11442194	11442194	CD0799c	0.25	T>A	N2:Rad:15:1	N2
X	11442210	11442210	CD0799c	0.27	C>T	N2:Rad:15:1	N2
X	11442642	11442642	CD0799c	0.22	T>C	N2:Rad:15:1	N2
X	11442667	11442667	CD0799c	0.24	T>C	N2:Rad:15:1	N2
V	17452879	17452879	CD0830c	0.97	C>A	smg-1:Rad:0:1	smg-1
V	17452885	17452885	CD0830c	1	T>C	smg-1:Rad:0:1	smg-1
X	13048035	13048035	CD0837b	0.97	T>C	smg-1:Rad:30:1	smg-1
X	13048041	13048041	CD0837b	0.97	C>A	smg-1:Rad:30:1	smg-1
I	13961288	13961288	CD0837c	0.48	DNV	smg-1:Rad:30:1	smg-1
I	13961290	13961290	CD0837c	0.5	DNV	smg-1:Rad:30:1	smg-1
II	2898715	2898715	CD1067c	0.52	C>T	mus-81,cep-1:Rad:0:1	mus-81,cep-1
II	2898745	2898745	CD1067c	0.75	T>A	mus-81,cep-1:Rad:0:1	mus-81,cep-1
II	2898747	2898747	CD1067c	0.56	C>T	mus-81,cep-1:Rad:0:1	mus-81,cep-1
II	2899026	2899026	CD1067c	0.31	C>A	mus-81,cep-1:Rad:0:1	mus-81,cep-1
III	6554406	6554406	CD1068c	0.21	T>C	mus-81,cep-1:Rad:20:1	mus-81,cep-1
III	6554455	6554455	CD1068c	0.33	T>C	mus-81,cep-1:Rad:20:1	mus-81,cep-1
IV	16982026	16982026	CD1068d	0.45	C>A	mus-81,cep-1:Rad:20:1	mus-81,cep-1
IV	16982033	16982033	CD1068d	0.41	C>A	mus-81,cep-1:Rad:20:1	mus-81,cep-1
II	4516794	4516794	CD1073c	0.34	C>T	him-6,ced-3:Rad:20:1	him-6,ced-3
II	4516797	4516797	CD1073c	0.43	C>A	him-6,ced-3:Rad:20:1	him-6,ced-3
V	3272751	3272751	CD1075b	0.94	T>C	him-6,ced-4:Rad:20:1	him-6,ced-4
V	3272753	3272753	CD1075b	0.95	T>G	him-6,ced-4:Rad:20:1	him-6,ced-4
V	3272757	3272757	CD1075b	1	T>A	him-6,ced-4:Rad:20:1	him-6,ced-4
I	2271251	2271251	CD1075c	0.28	T>G	him-6,ced-4:Rad:20:1	him-6,ced-4
I	2271261	2271261	CD1075c	0.3	T>G	him-6,ced-4:Rad:20:1	him-6,ced-4
X	9605526	9605526	CD1077b	0.27	T>C	rif-1:Rad:20:1	rif-1
X	9605571	9605571	CD1077b	0.21	T>C	rif-1:Rad:20:1	rif-1
V	5583532	5583532	CD1078c	0.58	T>A	rif-1:Rad:40:1	rif-1
V	5583536	5583536	CD1078c	0.59	T>C	rif-1:Rad:40:1	rif-1
III	3014140	3014140	CD1078d	0.44	C>T	rif-1:Rad:40:1	rif-1
III	3014145	3014145	CD1078d	0.45	T>A	rif-1:Rad:40:1	rif-1
III	3014163	3014163	CD1078d	0.34	T>A	rif-1:Rad:40:1	rif-1
III	3014167	3014167	CD1078d	0.3	C>T	rif-1:Rad:40:1	rif-1

## Sheet: Cluster_summary
name	generation	genotype	exposure	dose	number_of_clusters	number_clust_muts
CD0110a	1	N2	Radiation	20	2	4
CD0110d	1	N2	Radiation	20	1	2
CD0721d	1	N2	Radiation	20	1	2
CD0111d	1	lig-4	Radiation	20	2	4
CD0112c	1	brc-1	Radiation	20	2	4
CD0112d	1	brc-1	Radiation	20	1	2
CD1061c	1	brc-1	Radiation	20	1	4
CD0114a	1	lig-4	Radiation	40	1	2
CD0114d	1	lig-4	Radiation	40	2	6
CD0115a	1	brc-1	Radiation	40	1	3
CD0115d	1	brc-1	Radiation	40	1	2
CD1062b	1	brc-1	Radiation	40	2	6
CD1062c	1	brc-1	Radiation	40	2	4
CD0116a	1	brc-1,lig-4	Radiation	40	1	2
CD0116d	1	brc-1,lig-4	Radiation	40	2	4
CD0117c	1	N2	Radiation	80	3	9
CD0117d	1	N2	Radiation	80	2	4
CD0263d	1	N2	Radiation	80	1	2
CD0118a	1	lig-4	Radiation	80	1	5
CD0118c	1	lig-4	Radiation	80	1	4
CD0118d	1	lig-4	Radiation	80	2	11
CD0119a	1	brc-1	Radiation	80	1	2
CD0119c	1	brc-1	Radiation	80	2	4
CD0120a	1	brc-1,lig-4	Radiation	80	1	2
CD0120c	1	brc-1,lig-4	Radiation	80	1	3
CD0120d	1	brc-1,lig-4	Radiation	80	4	10
CD0722b	1	N2	Radiation	40	1	2
CD0722c	1	N2	Radiation	40	1	2
CD0264a	1	agt-1	Radiation	0	1	4
CD0265a	1	agt-1	Radiation	40	1	2
CD0266a	1	agt-1	Radiation	80	1	2
CD0266c	1	agt-1	Radiation	80	2	6
CD0268c	1	agt-2	Radiation	40	1	3
CD0268d	1	agt-2	Radiation	40	1	2
CD0269a	1	agt-2	Radiation	80	1	2
CD0269c	1	agt-2	Radiation	80	1	6
CD0269d	1	agt-2	Radiation	80	1	2
CD0271d	1	apn-1	Radiation	40	1	2
CD0272d	1	apn-1	Radiation	80	1	4
CD0276a	1	brd-1	Radiation	40	2	6
CD0276c	1	brd-1	Radiation	40	1	3
CD0276d	1	brd-1	Radiation	40	2	4
CD0279a	1	ced-4	Radiation	80	1	2
CD0279d	1	ced-4	Radiation	80	1	2
CD0281a	1	cep-1	Radiation	40	1	2
CD0282c	1	cep-1	Radiation	80	1	2
CD0284a	1	csb-1	Radiation	40	1	2
CD0285c	1	csb-1	Radiation	80	1	2
CD0285d	1	csb-1	Radiation	80	2	5
CD0286c	1	dog-1	Radiation	0	1	4
CD0286d	1	dog-1	Radiation	0	1	2
CD0287a	1	dog-1	Radiation	40	1	2
CD0287c	1	dog-1	Radiation	40	1	2
CD0287d	1	dog-1	Radiation	40	1	2
CD0288a	1	dog-1	Radiation	80	2	4
CD0288c	1	dog-1	Radiation	80	1	5
CD0288d	1	dog-1	Radiation	80	1	2
CD0290a	1	exo-3	Radiation	40	1	2
CD0291a	1	exo-3	Radiation	80	1	2
CD0291c	1	exo-3	Radiation	80	1	2
CD0293c	1	fan-1	Radiation	40	1	2
CD0294a	1	fan-1	Radiation	80	1	2
CD0294c	1	fan-1	Radiation	80	2	8
CD0297d	1	polq-1	Radiation	40	1	2
CD0299c	1	polq-1,fcd-2	Radiation	40	1	2
CD0299d	1	polq-1,fcd-2	Radiation	40	1	2
CD0300a	1	polq-1,fcd-2	Radiation	80	2	5
CD0300c	1	polq-1,fcd-2	Radiation	80	1	2
CD0302a	1	polq-1,lig-4,brc-1	Radiation	20	2	4
CD0306c	1	polq-1,lig-4,brc-1	Radiation	40	1	2
CD0309c	1	rcq-5	Radiation	80	2	4
CD0311a	1	rev-1	Radiation	40	1	2
CD0311c	1	rev-1	Radiation	40	1	2
CD0312a	1	rev-1	Radiation	80	2	4
CD0313c	1	rfs-1	Radiation	0	1	2
CD0315a	1	rfs-1	Radiation	80	1	2
CD0315c	1	rfs-1	Radiation	80	1	2
CD0318c	1	rip-1	Radiation	80	2	7
CD0320d	1	slx-1	Radiation	20	1	2
CD0733d	1	slx-1	Radiation	20	1	2
CD0321d	1	slx-1	Radiation	40	1	2
CD0323c	1	tdp-1	Radiation	40	1	2
CD0324a	1	tdp-1	Radiation	80	1	2
CD0324c	1	tdp-1	Radiation	80	1	2
CD0326a	1	ung-1	Radiation	40	1	2
CD0326c	1	ung-1	Radiation	40	2	9
CD0326d	1	ung-1	Radiation	40	2	4
CD0328a	1	wrn-1	Radiation	40	2	4
CD0328c	1	wrn-1	Radiation	40	1	2
CD0329a	1	wrn-1	Radiation	80	2	4
CD0329c	1	wrn-1	Radiation	80	2	9
CD0329d	1	wrn-1	Radiation	80	1	6
CD0333c	1	fnci-1	Radiation	40	1	4
CD0334a	1	fnci-1	Radiation	80	1	2
CD0334d	1	fnci-1	Radiation	80	2	7
CD0335c	1	polq-1,lig-4	Radiation	0	1	2
CD0348d	1	polq-1,lig-4	Radiation	40	1	2
CD0338c	1	helq-1	Radiation	40	1	2
CD0342c	1	mlh-1	Radiation	40	1	4
CD0343a	1	mlh-1	Radiation	80	1	4
CD0343c	1	mlh-1	Radiation	80	2	6
CD0343d	1	mlh-1	Radiation	80	1	3
CD0345a	1	mrt-2	Radiation	40	1	2
CD0345c	1	mrt-2	Radiation	40	1	2
CD0345d	1	mrt-2	Radiation	40	1	7
CD0347a	1	polq-1,lig-4	Radiation	20	1	2
CD0353a	1	parp-1	Radiation	40	1	3
CD0354c	1	parp-1	Radiation	80	1	5
CD0356a	1	parp-2	Radiation	40	1	2
CD0356c	1	parp-2	Radiation	40	1	4
CD0356d	1	parp-2	Radiation	40	1	3
CD0357a	1	parp-2	Radiation	80	1	2
CD0357c	1	parp-2	Radiation	80	1	4
CD0362a	1	polk-1	Radiation	40	2	4
CD0362c	1	polk-1	Radiation	40	1	4
CD0364a	1	polh-1	Radiation	40	1	2
CD0364c	1	polh-1	Radiation	40	1	2
CD0394c	1	fncm-1	Radiation	40	1	2
CD0394d	1	fncm-1	Radiation	40	2	4
CD0395c	1	fncm-1	Radiation	80	1	2
CD0397c	1	xpa-1	Radiation	40	1	2
CD0397d	1	xpa-1	Radiation	40	2	4
CD0398a	1	xpa-1	Radiation	80	1	3
CD0398c	1	xpa-1	Radiation	80	1	3
CD0398d	1	xpa-1	Radiation	80	1	3
CD0400a	1	xpc-1	Radiation	40	2	6
CD0400c	1	xpc-1	Radiation	40	1	6
CD0402a	1	xpf-1	Radiation	40	1	2
CD0402c	1	xpf-1	Radiation	40	2	4
CD0403a	1	xpf-1	Radiation	80	1	7
CD0704b	1	exo-1	Radiation	10	1	4
CD0704c	1	exo-1	Radiation	10	1	6
CD0704d	1	exo-1	Radiation	10	1	3
CD0705c	1	exo-1	Radiation	20	2	6
CD0705d	1	exo-1	Radiation	20	2	4
CD0712e	1	smc-6	Radiation	10	1	2
CD0713b	1	lem-3	Radiation	20	1	2
CD0713d	1	lem-3	Radiation	20	1	4
CD0720d	1	N2	Radiation	10	1	2
CD0729d	1	rad-51	Radiation	20	1	2
CD0730c	1	rad-51	Radiation	40	2	5
CD0730d	1	rad-51	Radiation	40	1	2
CD0745c	1	rad(TG3308)-54B	Radiation	10	2	4
CD0745d	1	rad(TG3308)-54B	Radiation	10	1	4
CD0740d	1	rad(TG3308)-54B	Radiation	20	1	2
CD0747b	1	rad(TG3308)-54B	Radiation	40	2	8
CD0747c	1	rad(TG3308)-54B	Radiation	40	2	5
CD0754d	1	bub(gt2000)-3	Radiation	60	1	2
CD0757d	1	bub(ok3437)-3	Radiation	0	1	2
CD0759b	1	bub(ok3437)-3	Radiation	60	1	2
CD0759d	1	bub(ok3437)-3	Radiation	60	1	4
CD0763c	1	N2	Radiation	30	1	3
CD0763d	1	N2	Radiation	30	1	2
CD0764c	1	N2	Radiation	60	1	5
CD0764d	1	N2	Radiation	60	1	2
CD0801c	1	N2	Radiation	60	1	3
CD0801d	1	N2	Radiation	60	1	2
CD0768b	1	san-1	Radiation	30	1	2
CD0769c	1	san-1	Radiation	60	1	2
CD0799c	1	N2	Radiation	15	2	9
CD0830c	1	smg-1	Radiation	0	1	2
CD0837b	1	smg-1	Radiation	30	1	2
CD0837c	1	smg-1	Radiation	30	1	2
CD1067c	1	mus-81,cep-1	Radiation	0	1	4
CD1068c	1	mus-81,cep-1	Radiation	20	1	2
CD1068d	1	mus-81,cep-1	Radiation	20	1	2
CD1073c	1	him-6,ced-3	Radiation	20	1	2
CD1075b	1	him-6,ced-4	Radiation	20	1	3
CD1075c	1	him-6,ced-4	Radiation	20	1	2
CD1077b	1	rif-1	Radiation	20	1	2
CD1078c	1	rif-1	Radiation	40	1	2
CD1078d	1	rif-1	Radiation	40	1	4
